# Supplementary material for: Endocrine profile dataset of fasting and normally eating young, healthy men and following activation of brain areas involved in ingestive behaviour
Source: Data Brief. 2019 Oct 17;27:104676. doi: 10.1016/j.dib.2019.104676 (PMC6838371; doi:10.1016/j.dib.2019.104676)
Supplement: Multimedia component 1 [file mmc1.zip]

Archive with 6 entries (6 files):
- perchange.dat
- S1_hormones_fasting.txt
- S1_hormones_normal_eating.txt
- S3_Rating_normal_eating.txt
- S4_Rating_fasting.txt
- S5_Reaction_time_rating.txt
