# Supplementary material for: Endocrine profile dataset of fasting and normally eating young, healthy men and following activation of brain areas involved in ingestive behaviour
Source: Data Brief. 2019 Oct 17;27:104676. doi: 10.1016/j.dib.2019.104676 (PMC6838371; doi:10.1016/j.dib.2019.104676)
Supplement: Multimedia component 1 [file mmc1.zip › perchange.dat]

roi	hem	subj	homeo	cond	perc
amy	left	01	sat	low	-0.116402421822131
amy	left	02	sat	low	0.0645002908449168
amy	left	03	sat	low	0.163603093855528
amy	left	04	sat	low	-0.236282862321354
amy	left	05	sat	low	0.0663225664184931
amy	left	06	sat	low	-0.0706207663269107
amy	left	07	sat	low	-0.131278080066393
amy	left	08	sat	low	0.0169978291614045
amy	left	09	sat	low	-0.121078229046506
amy	left	10	sat	low	-0.0296850873342299
amy	left	11	sat	low	0.394954484942795
amy	left	12	sat	low	-0.0520144492628241
amy	left	13	sat	low	0.0791833867229031
amy	left	14	sat	low	0.180569762266551
amy	left	15	sat	low	0.00186944544968839
amy	left	16	sat	low	0.00158215279894287
amy	left	17	sat	low	0.123975942585623
amy	left	18	sat	low	-0.125465522884352
amy	left	20	sat	low	0.169770548194549
amy	left	21	sat	low	-0.103143975803932
amy	left	22	sat	low	-0.171694280694221
amy	left	24	sat	low	-0.0633534806993633
amy	left	25	sat	low	0.079821707267183
amy	left	01	sat	high	-0.0288277321378847
amy	left	02	sat	high	0.146744224117564
amy	left	03	sat	high	0.217542692250434
amy	left	04	sat	high	-0.304026136159489
amy	left	05	sat	high	0.201677843008372
amy	left	06	sat	high	-0.123359384605493
amy	left	07	sat	high	0.000602678604443699
amy	left	08	sat	high	0.235866682819492
amy	left	09	sat	high	-0.0916233916587164
amy	left	10	sat	high	0.0206498000980025
amy	left	11	sat	high	-0.333790996671356
amy	left	12	sat	high	-0.190116806476024
amy	left	13	sat	high	0.237848731937014
amy	left	14	sat	high	0.0553906836785693
amy	left	15	sat	high	0.045097778689474
amy	left	16	sat	high	0.193522016620304
amy	left	17	sat	high	0.0355346612813389
amy	left	18	sat	high	-0.202754409189855
amy	left	20	sat	high	0.105751181079679
amy	left	21	sat	high	0.131493209603439
amy	left	22	sat	high	-0.240423274468413
amy	left	24	sat	high	0.394076746439024
amy	left	25	sat	high	0.0857192151481862
amy	left	01	hungry	low	-0.171890782589558
amy	left	02	hungry	low	0.147239530933006
amy	left	03	hungry	low	0.102428606735018
amy	left	04	hungry	low	-0.488308427830514
amy	left	05	hungry	low	-0.1138504340906
amy	left	06	hungry	low	-0.101787888357606
amy	left	07	hungry	low	-0.144839276767176
amy	left	08	hungry	low	-0.109116947325875
amy	left	09	hungry	low	-0.0312884541750055
amy	left	10	hungry	low	-0.242576574707225
amy	left	11	hungry	low	0.00494662631857418
amy	left	12	hungry	low	0.0473054031985137
amy	left	13	hungry	low	0.166008339383064
amy	left	14	hungry	low	0.0447690859543786
amy	left	15	hungry	low	-0.16582119059409
amy	left	16	hungry	low	-0.0817304446272814
amy	left	17	hungry	low	0.15526062815208
amy	left	18	hungry	low	-0.0747610063992956
amy	left	20	hungry	low	0.537841083195558
amy	left	21	hungry	low	0.0379209914217292
amy	left	22	hungry	low	-0.0517151959601413
amy	left	24	hungry	low	0.0376387453186949
amy	left	25	hungry	low	-0.025919613525539
amy	left	01	hungry	high	-0.0945953156764489
amy	left	02	hungry	high	-0.0510009130365113
amy	left	03	hungry	high	0.167314874711896
amy	left	04	hungry	high	-0.339448312828249
amy	left	05	hungry	high	-0.0598844853533514
amy	left	06	hungry	high	0.185805110023696
amy	left	07	hungry	high	-0.321980412499062
amy	left	08	hungry	high	0.292541142878102
amy	left	09	hungry	high	-0.00563258087494577
amy	left	10	hungry	high	-0.0378077349194425
amy	left	11	hungry	high	0.348375128481243
amy	left	12	hungry	high	-0.330841370941639
amy	left	13	hungry	high	0.422176192361816
amy	left	14	hungry	high	0.111075660990806
amy	left	15	hungry	high	-0.0348289964767689
amy	left	16	hungry	high	0.153650508847268
amy	left	17	hungry	high	0.229289124502098
amy	left	18	hungry	high	-0.0573252992675769
amy	left	20	hungry	high	0.645472790121858
amy	left	21	hungry	high	0.155279206329256
amy	left	22	hungry	high	-0.025748774472731
amy	left	24	hungry	high	0.133621310271339
amy	left	25	hungry	high	0.322358314508923
amy	right	01	sat	low	-0.0987046231752223
amy	right	02	sat	low	-0.0385488854337991
amy	right	03	sat	low	0.113435465538521
amy	right	04	sat	low	0.121212329145162
amy	right	05	sat	low	0.140061768465542
amy	right	06	sat	low	-0.101987821656012
amy	right	07	sat	low	-0.127858246966205
amy	right	08	sat	low	0.1637886251445
amy	right	09	sat	low	-0.111932370461224
amy	right	10	sat	low	0.0117007841902874
amy	right	11	sat	low	-0.0585886207903002
amy	right	12	sat	low	-0.0964982834371792
amy	right	13	sat	low	0.00590557894933707
amy	right	14	sat	low	0.162405715607895
amy	right	15	sat	low	-0.0855034430501018
amy	right	16	sat	low	0.195403056013417
amy	right	17	sat	low	0.235066294746098
amy	right	18	sat	low	0.104540197967986
amy	right	20	sat	low	0.317706152782387
amy	right	21	sat	low	-0.138582110678915
amy	right	22	sat	low	0.16902532974806
amy	right	24	sat	low	0.287900962259985
amy	right	25	sat	low	0.150419086257979
amy	right	01	sat	high	-0.110150558064649
amy	right	02	sat	high	0.148683439777183
amy	right	03	sat	high	0.00999340502702633
amy	right	04	sat	high	0.202199382358175
amy	right	05	sat	high	0.340802593092169
amy	right	06	sat	high	0.168599135237474
amy	right	07	sat	high	-0.10562304685943
amy	right	08	sat	high	0.177410314734734
amy	right	09	sat	high	-0.119345042356439
amy	right	10	sat	high	-0.00349201897389225
amy	right	11	sat	high	0.0879879283680892
amy	right	12	sat	high	-0.247107626018875
amy	right	13	sat	high	0.343117327847544
amy	right	14	sat	high	0.188616333245928
amy	right	15	sat	high	-0.0508762076006814
amy	right	16	sat	high	0.0964939417424442
amy	right	17	sat	high	-0.0168965807234921
amy	right	18	sat	high	0.0763325903272012
amy	right	20	sat	high	0.00249661651695915
amy	right	21	sat	high	0.0767590117213375
amy	right	22	sat	high	0.157650422238191
amy	right	24	sat	high	0.328875489216184
amy	right	25	sat	high	-0.0742029579772514
amy	right	01	hungry	low	-0.105231071738183
amy	right	02	hungry	low	0.0239563353035655
amy	right	03	hungry	low	-0.0228743375676527
amy	right	04	hungry	low	-0.183707353573161
amy	right	05	hungry	low	0.0564165248347608
amy	right	06	hungry	low	0.0512820940676257
amy	right	07	hungry	low	-0.0529319383051082
amy	right	08	hungry	low	-0.0245834314598971
amy	right	09	hungry	low	-0.26396419830086
amy	right	10	hungry	low	-0.0360101689900127
amy	right	11	hungry	low	-0.0276364799227682
amy	right	12	hungry	low	0.091555059434214
amy	right	13	hungry	low	0.196221130139207
amy	right	14	hungry	low	0.0500783807809781
amy	right	15	hungry	low	0.0103104898062284
amy	right	16	hungry	low	0.179932077419558
amy	right	17	hungry	low	0.224653714573041
amy	right	18	hungry	low	0.118825295235756
amy	right	20	hungry	low	0.367593787731276
amy	right	21	hungry	low	0.0112364082296193
amy	right	22	hungry	low	0.0427865845723269
amy	right	24	hungry	low	-0.0795396278835456
amy	right	25	hungry	low	0.158775482013126
amy	right	01	hungry	high	0.121055405828649
amy	right	02	hungry	high	0.208662513976214
amy	right	03	hungry	high	0.121737350742843
amy	right	04	hungry	high	-0.0202968472887873
amy	right	05	hungry	high	0.149324791750077
amy	right	06	hungry	high	-0.119820951716688
amy	right	07	hungry	high	-0.323531499223384
amy	right	08	hungry	high	0.204093304913114
amy	right	09	hungry	high	-0.0251348385091357
amy	right	10	hungry	high	0.0159720739830918
amy	right	11	hungry	high	0.460314587756144
amy	right	12	hungry	high	-0.0655463558610048
amy	right	13	hungry	high	0.370383041989204
amy	right	14	hungry	high	0.160395878739312
amy	right	15	hungry	high	0.095382780966505
amy	right	16	hungry	high	0.190789180252176
amy	right	17	hungry	high	0.394891740748868
amy	right	18	hungry	high	0.194365247145709
amy	right	20	hungry	high	0.732545044942562
amy	right	21	hungry	high	0.0120512654028797
amy	right	22	hungry	high	0.111066142908446
amy	right	24	hungry	high	0.00829942854669011
amy	right	25	hungry	high	0.0577146984026551
caud	left	01	sat	low	-0.120282221269229
caud	left	02	sat	low	0.00525996024340836
caud	left	03	sat	low	0.23681370252423
caud	left	04	sat	low	0.228463840699736
caud	left	05	sat	low	0.185385000502913
caud	left	06	sat	low	-0.0837568516396938
caud	left	07	sat	low	-0.254975957040929
caud	left	08	sat	low	0.0647942767081513
caud	left	09	sat	low	0.0787599737347212
caud	left	10	sat	low	0.0890517264535618
caud	left	11	sat	low	-0.177002922219994
caud	left	12	sat	low	0.214488489615931
caud	left	13	sat	low	-0.0022019311177477
caud	left	14	sat	low	0.139073840209902
caud	left	15	sat	low	0.0325916518616354
caud	left	16	sat	low	0.00743986611005186
caud	left	17	sat	low	0.0122058938881161
caud	left	18	sat	low	0.0148754192563892
caud	left	20	sat	low	0.189932597484992
caud	left	21	sat	low	0.247803882500631
caud	left	22	sat	low	0.0191419499135865
caud	left	24	sat	low	0.0414640866800539
caud	left	25	sat	low	0.0468832136751261
caud	left	01	sat	high	-0.0915853954404092
caud	left	02	sat	high	0.0525252751549335
caud	left	03	sat	high	0.280170540618167
caud	left	04	sat	high	0.451117361128063
caud	left	05	sat	high	0.195390450153358
caud	left	06	sat	high	-0.0624948850612742
caud	left	07	sat	high	-0.162911010207068
caud	left	08	sat	high	0.0214106934848413
caud	left	09	sat	high	0.0445990771289527
caud	left	10	sat	high	0.133320085921453
caud	left	11	sat	high	0.0761805566013418
caud	left	12	sat	high	0.122670286247036
caud	left	13	sat	high	-0.00183187067137234
caud	left	14	sat	high	0.107767772998022
caud	left	15	sat	high	-0.123242862978734
caud	left	16	sat	high	0.0364484905250834
caud	left	17	sat	high	0.0539507410373911
caud	left	18	sat	high	-0.00247008079623229
caud	left	20	sat	high	0.183980445332121
caud	left	21	sat	high	0.564838734263129
caud	left	22	sat	high	0.141657126248885
caud	left	24	sat	high	0.133694577809763
caud	left	25	sat	high	0.111857306791128
caud	left	01	hungry	low	0.0705519613416925
caud	left	02	hungry	low	0.196230499750414
caud	left	03	hungry	low	-0.0496898977813886
caud	left	04	hungry	low	0.057257868491902
caud	left	05	hungry	low	0.104115325740509
caud	left	06	hungry	low	-0.143031451143512
caud	left	07	hungry	low	-0.245630768209412
caud	left	08	hungry	low	0.0856838502759714
caud	left	09	hungry	low	-0.158813350389701
caud	left	10	hungry	low	0.216139831470252
caud	left	11	hungry	low	0.0259892311246204
caud	left	12	hungry	low	0.0840309531881061
caud	left	13	hungry	low	0.00751546007209863
caud	left	14	hungry	low	0.0791835422535258
caud	left	15	hungry	low	0.0594111586025338
caud	left	16	hungry	low	0.0154571326442344
caud	left	17	hungry	low	0.0910867554148227
caud	left	18	hungry	low	0.206864082512452
caud	left	20	hungry	low	0.223213730127445
caud	left	21	hungry	low	0.0525589306594323
caud	left	22	hungry	low	-0.145307581966063
caud	left	24	hungry	low	0.14000708450106
caud	left	25	hungry	low	0.439106671579235
caud	left	01	hungry	high	0.38167400568041
caud	left	02	hungry	high	0.122748455702639
caud	left	03	hungry	high	-0.0546142239151831
caud	left	04	hungry	high	0.19270830484108
caud	left	05	hungry	high	0.0526589139320686
caud	left	06	hungry	high	-0.170105408833413
caud	left	07	hungry	high	-0.295313929592863
caud	left	08	hungry	high	0.204592496553436
caud	left	09	hungry	high	-0.0106814515910641
caud	left	10	hungry	high	0.179886453588054
caud	left	11	hungry	high	0.156201741372841
caud	left	12	hungry	high	0.112516958978997
caud	left	13	hungry	high	0.0133285656160193
caud	left	14	hungry	high	0.134626622300153
caud	left	15	hungry	high	0.437426718541543
caud	left	16	hungry	high	0.216270231919827
caud	left	17	hungry	high	0.0937020809607792
caud	left	18	hungry	high	0.242317267909727
caud	left	20	hungry	high	0.229847525684053
caud	left	21	hungry	high	0.101411930078538
caud	left	22	hungry	high	-0.178598417611098
caud	left	24	hungry	high	0.168608116173253
caud	left	25	hungry	high	0.186481427311077
caud	right	01	sat	low	-0.0589926280069392
caud	right	02	sat	low	0.0510087875937196
caud	right	03	sat	low	0.204625832689806
caud	right	04	sat	low	0.228122918414165
caud	right	05	sat	low	0.14561582983321
caud	right	06	sat	low	-0.146373986379285
caud	right	07	sat	low	-0.323902184231245
caud	right	08	sat	low	0.115932907615367
caud	right	09	sat	low	0.0189123369329755
caud	right	10	sat	low	0.123780378678916
caud	right	11	sat	low	-0.147795824397984
caud	right	12	sat	low	0.23261980319349
caud	right	13	sat	low	-0.0250639798688072
caud	right	14	sat	low	0.162508022932675
caud	right	15	sat	low	0.0788090752072505
caud	right	16	sat	low	-0.00257444910390535
caud	right	17	sat	low	0.0719672900733759
caud	right	18	sat	low	0.0563627775704736
caud	right	20	sat	low	0.119025037985473
caud	right	21	sat	low	0.240725193426219
caud	right	22	sat	low	0.0234676749241348
caud	right	24	sat	low	0.073776052739934
caud	right	25	sat	low	-0.0201917802069758
caud	right	01	sat	high	-0.0303833162407558
caud	right	02	sat	high	0.0655042162393643
caud	right	03	sat	high	0.217274912133353
caud	right	04	sat	high	0.379084678327955
caud	right	05	sat	high	0.22831812811791
caud	right	06	sat	high	-0.0780554171761982
caud	right	07	sat	high	-0.185550598415228
caud	right	08	sat	high	0.0203130510519316
caud	right	09	sat	high	0.0174006089610683
caud	right	10	sat	high	0.174669598392495
caud	right	11	sat	high	0.0825815652682351
caud	right	12	sat	high	0.222647543935517
caud	right	13	sat	high	0.0169282937035196
caud	right	14	sat	high	0.151005012523766
caud	right	15	sat	high	-0.0490581382887702
caud	right	16	sat	high	0.01199842116631
caud	right	17	sat	high	0.147243747291559
caud	right	18	sat	high	0.048414658137701
caud	right	20	sat	high	0.13668073319409
caud	right	21	sat	high	0.52486432184809
caud	right	22	sat	high	0.114434416319346
caud	right	24	sat	high	0.124438342834737
caud	right	25	sat	high	0.118506978015251
caud	right	01	hungry	low	0.126512103936932
caud	right	02	hungry	low	0.15051412681625
caud	right	03	hungry	low	-0.051427171953216
caud	right	04	hungry	low	0.0845979919417492
caud	right	05	hungry	low	0.152308745441974
caud	right	06	hungry	low	-0.167757697151209
caud	right	07	hungry	low	-0.232808784741534
caud	right	08	hungry	low	0.0198269875944214
caud	right	09	hungry	low	-0.176954924160086
caud	right	10	hungry	low	0.196773452717728
caud	right	11	hungry	low	0.0153393625540039
caud	right	12	hungry	low	0.0385350672472864
caud	right	13	hungry	low	0.0748107576371347
caud	right	14	hungry	low	0.0144532571998737
caud	right	15	hungry	low	0.156926875402732
caud	right	16	hungry	low	0.00206048673796287
caud	right	17	hungry	low	0.0106245635713207
caud	right	18	hungry	low	0.198278913459789
caud	right	20	hungry	low	0.0116340958465549
caud	right	21	hungry	low	0.07954632406102
caud	right	22	hungry	low	-0.102788619471312
caud	right	24	hungry	low	0.124234849059432
caud	right	25	hungry	low	0.347603560391936
caud	right	01	hungry	high	0.376008586549757
caud	right	02	hungry	high	0.143039815451439
caud	right	03	hungry	high	-0.0519399756436056
caud	right	04	hungry	high	0.24179081262113
caud	right	05	hungry	high	0.133917095266724
caud	right	06	hungry	high	-0.229197176132107
caud	right	07	hungry	high	-0.315230469197854
caud	right	08	hungry	high	0.127150844548043
caud	right	09	hungry	high	0.0080276351593764
caud	right	10	hungry	high	0.217951787243829
caud	right	11	hungry	high	0.191482098621608
caud	right	12	hungry	high	0.0586616267904845
caud	right	13	hungry	high	0.0798160409479906
caud	right	14	hungry	high	0.203134313545311
caud	right	15	hungry	high	0.396928275900777
caud	right	16	hungry	high	0.18530451947911
caud	right	17	hungry	high	0.0781025133779693
caud	right	18	hungry	high	0.237523675753991
caud	right	20	hungry	high	0.0945728327567366
caud	right	21	hungry	high	0.085966017229141
caud	right	22	hungry	high	-0.175641960143999
caud	right	24	hungry	high	0.14190906934531
caud	right	25	hungry	high	0.212557375243042
ins_ld1	left	01	sat	low	-0.0767542602460413
ins_ld1	left	02	sat	low	-0.0825797799677544
ins_ld1	left	03	sat	low	-0.000889483792693158
ins_ld1	left	04	sat	low	-0.0691063508736897
ins_ld1	left	05	sat	low	0.00907627766453641
ins_ld1	left	06	sat	low	0.033787185048643
ins_ld1	left	07	sat	low	0.129633573697709
ins_ld1	left	08	sat	low	0.200002005834088
ins_ld1	left	09	sat	low	-0.0290800166928195
ins_ld1	left	10	sat	low	0.0365631391793953
ins_ld1	left	11	sat	low	0.307532970406344
ins_ld1	left	12	sat	low	0.152932631960515
ins_ld1	left	13	sat	low	-0.0556307103615947
ins_ld1	left	14	sat	low	0.171985532887231
ins_ld1	left	15	sat	low	0.0469359538159378
ins_ld1	left	16	sat	low	-0.00708473716028674
ins_ld1	left	17	sat	low	0.089629893380064
ins_ld1	left	18	sat	low	-0.0436584426043738
ins_ld1	left	20	sat	low	0.275485017053954
ins_ld1	left	21	sat	low	0.274162694977779
ins_ld1	left	22	sat	low	0.00123134995428626
ins_ld1	left	24	sat	low	-0.0157986993680141
ins_ld1	left	25	sat	low	0.0856326235713184
ins_ld1	left	01	sat	high	-0.10093620307945
ins_ld1	left	02	sat	high	-0.0327943690426104
ins_ld1	left	03	sat	high	0.0629099650430005
ins_ld1	left	04	sat	high	0.0196597416929135
ins_ld1	left	05	sat	high	0.140450489441072
ins_ld1	left	06	sat	high	0.0116313439095811
ins_ld1	left	07	sat	high	0.191644364498176
ins_ld1	left	08	sat	high	0.27061183350053
ins_ld1	left	09	sat	high	-0.0573996274537052
ins_ld1	left	10	sat	high	0.0675098024820943
ins_ld1	left	11	sat	high	-0.05081768369557
ins_ld1	left	12	sat	high	0.252427145353349
ins_ld1	left	13	sat	high	0.182941680809985
ins_ld1	left	14	sat	high	0.121155447570589
ins_ld1	left	15	sat	high	-0.209449964747316
ins_ld1	left	16	sat	high	-0.0161353894220958
ins_ld1	left	17	sat	high	0.0772680836081201
ins_ld1	left	18	sat	high	-0.0413372953111736
ins_ld1	left	20	sat	high	0.147299447204122
ins_ld1	left	21	sat	high	0.373242827075702
ins_ld1	left	22	sat	high	-0.0570294057221102
ins_ld1	left	24	sat	high	0.130806785444945
ins_ld1	left	25	sat	high	0.0805200961825433
ins_ld1	left	01	hungry	low	0.0353004045367146
ins_ld1	left	02	hungry	low	-0.0861599464489942
ins_ld1	left	03	hungry	low	-0.0756167161380406
ins_ld1	left	04	hungry	low	-0.100932347957317
ins_ld1	left	05	hungry	low	-0.00134628548832519
ins_ld1	left	06	hungry	low	-0.0224434374413399
ins_ld1	left	07	hungry	low	-0.0189832278342792
ins_ld1	left	08	hungry	low	0.402923558784465
ins_ld1	left	09	hungry	low	-0.149303105104222
ins_ld1	left	10	hungry	low	-0.115848320339056
ins_ld1	left	11	hungry	low	0.0651946528283341
ins_ld1	left	12	hungry	low	0.470052436265115
ins_ld1	left	13	hungry	low	0.108692138250818
ins_ld1	left	14	hungry	low	-0.0251700552985021
ins_ld1	left	15	hungry	low	-0.0193350139641974
ins_ld1	left	16	hungry	low	0.012751726291023
ins_ld1	left	17	hungry	low	0.13795820106885
ins_ld1	left	18	hungry	low	0.0144016219803732
ins_ld1	left	20	hungry	low	0.397753984867444
ins_ld1	left	21	hungry	low	0.218099231837118
ins_ld1	left	22	hungry	low	-0.059288659733862
ins_ld1	left	24	hungry	low	-0.0265991197730635
ins_ld1	left	25	hungry	low	-0.0225816119258706
ins_ld1	left	01	hungry	high	0.0982646882813496
ins_ld1	left	02	hungry	high	-0.112042622067307
ins_ld1	left	03	hungry	high	0.0547051049843478
ins_ld1	left	04	hungry	high	-0.00844536782470561
ins_ld1	left	05	hungry	high	0.0820516045077762
ins_ld1	left	06	hungry	high	0.0948897773079202
ins_ld1	left	07	hungry	high	-0.0908878635546656
ins_ld1	left	08	hungry	high	0.364450606568851
ins_ld1	left	09	hungry	high	-0.0293395849883701
ins_ld1	left	10	hungry	high	-0.019399472937527
ins_ld1	left	11	hungry	high	0.32319529595752
ins_ld1	left	12	hungry	high	0.25288542508885
ins_ld1	left	13	hungry	high	0.0568731440471946
ins_ld1	left	14	hungry	high	0.269200539153693
ins_ld1	left	15	hungry	high	0.0113561371795153
ins_ld1	left	16	hungry	high	-0.00562898047906462
ins_ld1	left	17	hungry	high	0.111503167570115
ins_ld1	left	18	hungry	high	0.0297198180294302
ins_ld1	left	20	hungry	high	0.49988002109656
ins_ld1	left	21	hungry	high	0.0910224689284768
ins_ld1	left	22	hungry	high	-0.0602772860388156
ins_ld1	left	24	hungry	high	0.0208338569446335
ins_ld1	left	25	hungry	high	0.111774202506967
ins_ld1	right	01	sat	low	-0.102440197452993
ins_ld1	right	02	sat	low	-0.0873256318837875
ins_ld1	right	03	sat	low	-0.0066291326024723
ins_ld1	right	04	sat	low	0.0462185546559315
ins_ld1	right	05	sat	low	0.144144596164977
ins_ld1	right	06	sat	low	0.0748834481677122
ins_ld1	right	07	sat	low	-0.0518473070776869
ins_ld1	right	08	sat	low	0.199299019118916
ins_ld1	right	09	sat	low	-0.107895602682944
ins_ld1	right	10	sat	low	0.0155589217444429
ins_ld1	right	11	sat	low	0.0250932760521335
ins_ld1	right	12	sat	low	0.155075207644077
ins_ld1	right	13	sat	low	-0.0165967584268747
ins_ld1	right	14	sat	low	0.13337252263605
ins_ld1	right	15	sat	low	-0.032144996663002
ins_ld1	right	16	sat	low	0.0779056735950113
ins_ld1	right	17	sat	low	0.115912546863256
ins_ld1	right	18	sat	low	0.000783917255504238
ins_ld1	right	20	sat	low	0.492978998416901
ins_ld1	right	21	sat	low	0.0770805206849526
ins_ld1	right	22	sat	low	0.0401550134050472
ins_ld1	right	24	sat	low	0.0448066865369643
ins_ld1	right	25	sat	low	0.1924955994348
ins_ld1	right	01	sat	high	-0.182540655040764
ins_ld1	right	02	sat	high	-0.073124854518715
ins_ld1	right	03	sat	high	-0.0896574639016507
ins_ld1	right	04	sat	high	0.0519937565379218
ins_ld1	right	05	sat	high	0.262196687577547
ins_ld1	right	06	sat	high	0.0919711372683045
ins_ld1	right	07	sat	high	-0.0718378466680965
ins_ld1	right	08	sat	high	0.145958910778043
ins_ld1	right	09	sat	high	-0.177708513407184
ins_ld1	right	10	sat	high	-0.00806529001894718
ins_ld1	right	11	sat	high	0.205260281612594
ins_ld1	right	12	sat	high	0.108894153897027
ins_ld1	right	13	sat	high	0.150416769528542
ins_ld1	right	14	sat	high	0.0867997505998531
ins_ld1	right	15	sat	high	-0.0813278264632116
ins_ld1	right	16	sat	high	0.00912595173199465
ins_ld1	right	17	sat	high	0.0224504251882537
ins_ld1	right	18	sat	high	-0.00709498839265598
ins_ld1	right	20	sat	high	0.139218049449995
ins_ld1	right	21	sat	high	0.182879455556496
ins_ld1	right	22	sat	high	0.069259616917132
ins_ld1	right	24	sat	high	0.100436791047162
ins_ld1	right	25	sat	high	0.0180466288395452
ins_ld1	right	01	hungry	low	-0.0392658603595501
ins_ld1	right	02	hungry	low	-0.0754298941784485
ins_ld1	right	03	hungry	low	-0.0638292412756976
ins_ld1	right	04	hungry	low	0.121921431800122
ins_ld1	right	05	hungry	low	0.0354979527975268
ins_ld1	right	06	hungry	low	-0.051733924147708
ins_ld1	right	07	hungry	low	0.0542781332556462
ins_ld1	right	08	hungry	low	0.184139588133326
ins_ld1	right	09	hungry	low	-0.139727172111128
ins_ld1	right	10	hungry	low	-0.0376049600606575
ins_ld1	right	11	hungry	low	0.0238952237375284
ins_ld1	right	12	hungry	low	0.290117171161262
ins_ld1	right	13	hungry	low	0.09196248082489
ins_ld1	right	14	hungry	low	-0.12860720832646
ins_ld1	right	15	hungry	low	0.031055856348861
ins_ld1	right	16	hungry	low	0.088208268131107
ins_ld1	right	17	hungry	low	0.237110074758107
ins_ld1	right	18	hungry	low	-0.0278430184998459
ins_ld1	right	20	hungry	low	0.267887736576436
ins_ld1	right	21	hungry	low	0.231391046966963
ins_ld1	right	22	hungry	low	0.0413660083568854
ins_ld1	right	24	hungry	low	-0.0450008313299644
ins_ld1	right	25	hungry	low	0.113715978563188
ins_ld1	right	01	hungry	high	-0.0652303169365357
ins_ld1	right	02	hungry	high	0.0311016434872972
ins_ld1	right	03	hungry	high	0.0606944049588963
ins_ld1	right	04	hungry	high	0.031606674896336
ins_ld1	right	05	hungry	high	0.0650570277948557
ins_ld1	right	06	hungry	high	-0.0868076895758065
ins_ld1	right	07	hungry	high	-0.101591142676351
ins_ld1	right	08	hungry	high	0.0878694909025823
ins_ld1	right	09	hungry	high	-0.0993432104532361
ins_ld1	right	10	hungry	high	0.00260885350316236
ins_ld1	right	11	hungry	high	0.334534753076619
ins_ld1	right	12	hungry	high	0.162105365344333
ins_ld1	right	13	hungry	high	0.0472359198765344
ins_ld1	right	14	hungry	high	0.0810965186917785
ins_ld1	right	15	hungry	high	0.126593140388529
ins_ld1	right	16	hungry	high	-0.0241744849234629
ins_ld1	right	17	hungry	high	0.140958481085739
ins_ld1	right	18	hungry	high	0.0073242367888945
ins_ld1	right	20	hungry	high	0.570330961683283
ins_ld1	right	21	hungry	high	0.11097631707638
ins_ld1	right	22	hungry	high	-0.0141147316042142
ins_ld1	right	24	hungry	high	-0.0198072971300271
ins_ld1	right	25	hungry	high	0.0948059998745017
ins_lg1	left	01	sat	low	-0.0970487946999779
ins_lg1	left	02	sat	low	-0.0125096390640193
ins_lg1	left	03	sat	low	0.230866373910667
ins_lg1	left	04	sat	low	0.0781467150862617
ins_lg1	left	05	sat	low	-0.213858382609466
ins_lg1	left	06	sat	low	0.0712878359655936
ins_lg1	left	07	sat	low	0.304231612312267
ins_lg1	left	08	sat	low	0.238044926531815
ins_lg1	left	09	sat	low	0.108705916903367
ins_lg1	left	10	sat	low	0.1482603846064
ins_lg1	left	11	sat	low	-0.0145139250921774
ins_lg1	left	12	sat	low	0.146796927741198
ins_lg1	left	13	sat	low	-0.0322513242707502
ins_lg1	left	14	sat	low	0.209509768654746
ins_lg1	left	15	sat	low	0.0425788848352592
ins_lg1	left	16	sat	low	0.176853396407404
ins_lg1	left	17	sat	low	0.11920756118214
ins_lg1	left	18	sat	low	0.110649103568237
ins_lg1	left	20	sat	low	0.645660704532468
ins_lg1	left	21	sat	low	0.480378546716601
ins_lg1	left	22	sat	low	0.220021854814159
ins_lg1	left	24	sat	low	-0.0641643038326636
ins_lg1	left	25	sat	low	0.0372893462361183
ins_lg1	left	01	sat	high	-0.089696763087086
ins_lg1	left	02	sat	high	0.107153376731698
ins_lg1	left	03	sat	high	0.340286194000215
ins_lg1	left	04	sat	high	0.246621983887039
ins_lg1	left	05	sat	high	-0.0490247660559712
ins_lg1	left	06	sat	high	0.0662947476784286
ins_lg1	left	07	sat	high	0.000749684501312617
ins_lg1	left	08	sat	high	0.395747055988581
ins_lg1	left	09	sat	high	-0.114823833088574
ins_lg1	left	10	sat	high	0.205279976801847
ins_lg1	left	11	sat	high	0.273713835896246
ins_lg1	left	12	sat	high	0.625301026365428
ins_lg1	left	13	sat	high	0.0744946502906808
ins_lg1	left	14	sat	high	0.21188636279748
ins_lg1	left	15	sat	high	0.252496591333454
ins_lg1	left	16	sat	high	-0.108886712990528
ins_lg1	left	17	sat	high	0.269407777674307
ins_lg1	left	18	sat	high	0.271767382082824
ins_lg1	left	20	sat	high	0.2837712984789
ins_lg1	left	21	sat	high	0.629047225901536
ins_lg1	left	22	sat	high	0.210878755556606
ins_lg1	left	24	sat	high	0.146947371166833
ins_lg1	left	25	sat	high	0.085180215268976
ins_lg1	left	01	hungry	low	0.117791689081303
ins_lg1	left	02	hungry	low	-0.0224304239703622
ins_lg1	left	03	hungry	low	0.231008277085841
ins_lg1	left	04	hungry	low	0.297967101903348
ins_lg1	left	05	hungry	low	0.0202619081761371
ins_lg1	left	06	hungry	low	0.0659443115651936
ins_lg1	left	07	hungry	low	0.106957532242524
ins_lg1	left	08	hungry	low	0.514955212149781
ins_lg1	left	09	hungry	low	0.072289716839568
ins_lg1	left	10	hungry	low	-0.051090991955714
ins_lg1	left	11	hungry	low	0.192772754126743
ins_lg1	left	12	hungry	low	0.52419424381995
ins_lg1	left	13	hungry	low	0.175681938567535
ins_lg1	left	14	hungry	low	0.103271457425317
ins_lg1	left	15	hungry	low	0.285162758467566
ins_lg1	left	16	hungry	low	0.169701924759778
ins_lg1	left	17	hungry	low	0.435106812319227
ins_lg1	left	18	hungry	low	0.1526556223338
ins_lg1	left	20	hungry	low	0.398109660287928
ins_lg1	left	21	hungry	low	0.319989160755279
ins_lg1	left	22	hungry	low	0.0835025177084331
ins_lg1	left	24	hungry	low	0.14514464469705
ins_lg1	left	25	hungry	low	0.168599171840589
ins_lg1	left	01	hungry	high	0.0629037299904609
ins_lg1	left	02	hungry	high	-0.0247421586558406
ins_lg1	left	03	hungry	high	0.174781137793379
ins_lg1	left	04	hungry	high	0.179884276422672
ins_lg1	left	05	hungry	high	0.00754653505071148
ins_lg1	left	06	hungry	high	0.294022678808164
ins_lg1	left	07	hungry	high	0.279770595023326
ins_lg1	left	08	hungry	high	0.408798386778572
ins_lg1	left	09	hungry	high	0.119115519969557
ins_lg1	left	10	hungry	high	0.107524972403306
ins_lg1	left	11	hungry	high	0.20322872682621
ins_lg1	left	12	hungry	high	0.598604490918298
ins_lg1	left	13	hungry	high	-0.269434632378269
ins_lg1	left	14	hungry	high	0.432028590925909
ins_lg1	left	15	hungry	high	0.350392231052578
ins_lg1	left	16	hungry	high	0.0207226861379074
ins_lg1	left	17	hungry	high	0.521209775500072
ins_lg1	left	18	hungry	high	0.297213837335011
ins_lg1	left	20	hungry	high	0.583410677664112
ins_lg1	left	21	hungry	high	0.209902865204006
ins_lg1	left	22	hungry	high	0.0179022605721768
ins_lg1	left	24	hungry	high	0.174869313943069
ins_lg1	left	25	hungry	high	0.137423806991496
ins_lg1	right	01	sat	low	-0.0776913986474509
ins_lg1	right	02	sat	low	0.0255195788435434
ins_lg1	right	03	sat	low	0.111668809892195
ins_lg1	right	04	sat	low	0.147112725631319
ins_lg1	right	05	sat	low	0.104837729977738
ins_lg1	right	06	sat	low	-0.00131221908988294
ins_lg1	right	07	sat	low	0.0753716293980467
ins_lg1	right	08	sat	low	0.419565891338471
ins_lg1	right	09	sat	low	-0.0580774767328135
ins_lg1	right	10	sat	low	0.206984974400097
ins_lg1	right	11	sat	low	0.0577969338447309
ins_lg1	right	12	sat	low	0.211479480272992
ins_lg1	right	13	sat	low	0.022821127710476
ins_lg1	right	14	sat	low	0.218127976308635
ins_lg1	right	15	sat	low	0.0863303716747648
ins_lg1	right	16	sat	low	0.0143354564806422
ins_lg1	right	17	sat	low	0.231915768424573
ins_lg1	right	18	sat	low	0.0985964604713699
ins_lg1	right	20	sat	low	0.630286167847123
ins_lg1	right	21	sat	low	0.322393448061213
ins_lg1	right	22	sat	low	-0.018106763494013
ins_lg1	right	24	sat	low	0.156194759545265
ins_lg1	right	25	sat	low	0.11871868911571
ins_lg1	right	01	sat	high	-0.138548749099381
ins_lg1	right	02	sat	high	-0.0106183935228777
ins_lg1	right	03	sat	high	0.141581749993415
ins_lg1	right	04	sat	high	-0.0204388355422759
ins_lg1	right	05	sat	high	0.0830018767077711
ins_lg1	right	06	sat	high	-0.00810739978504256
ins_lg1	right	07	sat	high	-0.107968254549634
ins_lg1	right	08	sat	high	0.282868192837501
ins_lg1	right	09	sat	high	-0.109957419727716
ins_lg1	right	10	sat	high	0.127122526112141
ins_lg1	right	11	sat	high	0.174029797274017
ins_lg1	right	12	sat	high	0.271052789241343
ins_lg1	right	13	sat	high	0.0713963651992915
ins_lg1	right	14	sat	high	0.149766496692111
ins_lg1	right	15	sat	high	0.0936685022258233
ins_lg1	right	16	sat	high	0.0299380130382134
ins_lg1	right	17	sat	high	0.201061154732627
ins_lg1	right	18	sat	high	0.112090738238706
ins_lg1	right	20	sat	high	0.28770199832774
ins_lg1	right	21	sat	high	0.25639581425695
ins_lg1	right	22	sat	high	-0.18402892639818
ins_lg1	right	24	sat	high	0.0479943519776981
ins_lg1	right	25	sat	high	-0.00891287535726908
ins_lg1	right	01	hungry	low	-0.0472039543791577
ins_lg1	right	02	hungry	low	0.00527904868699861
ins_lg1	right	03	hungry	low	0.227238921713046
ins_lg1	right	04	hungry	low	0.0778390669451308
ins_lg1	right	05	hungry	low	0.0103603768946113
ins_lg1	right	06	hungry	low	-0.0386795430609193
ins_lg1	right	07	hungry	low	0.192417371332489
ins_lg1	right	08	hungry	low	0.528137023970872
ins_lg1	right	09	hungry	low	0.0958763738621622
ins_lg1	right	10	hungry	low	0.0871430627651981
ins_lg1	right	11	hungry	low	-0.0381584161694061
ins_lg1	right	12	hungry	low	0.378224195695114
ins_lg1	right	13	hungry	low	0.107497926994919
ins_lg1	right	14	hungry	low	0.0300332399549717
ins_lg1	right	15	hungry	low	0.173640178156357
ins_lg1	right	16	hungry	low	0.101335892953387
ins_lg1	right	17	hungry	low	0.320417765827932
ins_lg1	right	18	hungry	low	0.068983982577184
ins_lg1	right	20	hungry	low	0.267383019844203
ins_lg1	right	21	hungry	low	0.277151371147651
ins_lg1	right	22	hungry	low	-0.0327066527604584
ins_lg1	right	24	hungry	low	0.083694676404076
ins_lg1	right	25	hungry	low	0.0891077874519203
ins_lg1	right	01	hungry	high	-0.0102712426300046
ins_lg1	right	02	hungry	high	-0.0329555018257745
ins_lg1	right	03	hungry	high	0.17240061979455
ins_lg1	right	04	hungry	high	0.0443798291805212
ins_lg1	right	05	hungry	high	0.0306802292361635
ins_lg1	right	06	hungry	high	0.14392363302922
ins_lg1	right	07	hungry	high	0.245883315614756
ins_lg1	right	08	hungry	high	0.273482618385649
ins_lg1	right	09	hungry	high	-0.0116446551565944
ins_lg1	right	10	hungry	high	0.0414922967605139
ins_lg1	right	11	hungry	high	0.0845118372300276
ins_lg1	right	12	hungry	high	0.211917317225004
ins_lg1	right	13	hungry	high	-0.29262931287217
ins_lg1	right	14	hungry	high	0.169680300028955
ins_lg1	right	15	hungry	high	0.250897115430087
ins_lg1	right	16	hungry	high	-0.138951591072911
ins_lg1	right	17	hungry	high	0.434220671891216
ins_lg1	right	18	hungry	high	0.028232466463546
ins_lg1	right	20	hungry	high	0.732819655851026
ins_lg1	right	21	hungry	high	0.120655429684193
ins_lg1	right	22	hungry	high	-0.103432900601493
ins_lg1	right	24	hungry	high	0.0070687871916722
ins_lg1	right	25	hungry	high	0.0167982938113415
ins_lg2	left	01	sat	low	-0.13286218115785
ins_lg2	left	02	sat	low	-0.0365448133402101
ins_lg2	left	03	sat	low	0.164550443161072
ins_lg2	left	04	sat	low	0.0431651074491479
ins_lg2	left	05	sat	low	-0.0643329595277747
ins_lg2	left	06	sat	low	0.0132248651239107
ins_lg2	left	07	sat	low	0.170977453809116
ins_lg2	left	08	sat	low	0.316747709868147
ins_lg2	left	09	sat	low	0.0529051401039698
ins_lg2	left	10	sat	low	0.127826764870955
ins_lg2	left	11	sat	low	0.130093752201276
ins_lg2	left	12	sat	low	0.159446914225739
ins_lg2	left	13	sat	low	0.0162544005246398
ins_lg2	left	14	sat	low	0.119723891040617
ins_lg2	left	15	sat	low	0.0642563940379681
ins_lg2	left	16	sat	low	0.0115574490118016
ins_lg2	left	17	sat	low	0.100346029975643
ins_lg2	left	18	sat	low	0.0156714020383719
ins_lg2	left	20	sat	low	0.591347468231035
ins_lg2	left	21	sat	low	0.449917222988097
ins_lg2	left	22	sat	low	0.0542155447708286
ins_lg2	left	24	sat	low	-0.116662718262082
ins_lg2	left	25	sat	low	-0.040276317640274
ins_lg2	left	01	sat	high	-0.11691333410999
ins_lg2	left	02	sat	high	0.0988909039400534
ins_lg2	left	03	sat	high	0.28317147310972
ins_lg2	left	04	sat	high	0.13405945068869
ins_lg2	left	05	sat	high	0.0533478564107551
ins_lg2	left	06	sat	high	-0.0895228696886044
ins_lg2	left	07	sat	high	-0.0920329194190263
ins_lg2	left	08	sat	high	0.475792248566151
ins_lg2	left	09	sat	high	-0.0796955943085809
ins_lg2	left	10	sat	high	0.114344139085425
ins_lg2	left	11	sat	high	0.183880336954137
ins_lg2	left	12	sat	high	0.570530675472134
ins_lg2	left	13	sat	high	0.212363648554356
ins_lg2	left	14	sat	high	0.0733942036414461
ins_lg2	left	15	sat	high	0.0215293322849945
ins_lg2	left	16	sat	high	-0.0664275958313009
ins_lg2	left	17	sat	high	0.272369936251131
ins_lg2	left	18	sat	high	0.0943590794349603
ins_lg2	left	20	sat	high	0.308628359121377
ins_lg2	left	21	sat	high	0.551282968006372
ins_lg2	left	22	sat	high	0.0630601739698081
ins_lg2	left	24	sat	high	0.136312193442815
ins_lg2	left	25	sat	high	0.0341701185851377
ins_lg2	left	01	hungry	low	0.0640154123975934
ins_lg2	left	02	hungry	low	0.0924956868379671
ins_lg2	left	03	hungry	low	0.206113724883486
ins_lg2	left	04	hungry	low	0.102973223129151
ins_lg2	left	05	hungry	low	0.0176489293257956
ins_lg2	left	06	hungry	low	0.000504042284239989
ins_lg2	left	07	hungry	low	-0.0565516245553844
ins_lg2	left	08	hungry	low	0.710501196388201
ins_lg2	left	09	hungry	low	-0.015054794826677
ins_lg2	left	10	hungry	low	-0.0266032078544062
ins_lg2	left	11	hungry	low	0.198771619612262
ins_lg2	left	12	hungry	low	0.56934041555826
ins_lg2	left	13	hungry	low	0.274195720889728
ins_lg2	left	14	hungry	low	0.0186810646484529
ins_lg2	left	15	hungry	low	0.253790458453146
ins_lg2	left	16	hungry	low	0.130958179584177
ins_lg2	left	17	hungry	low	0.353659015176444
ins_lg2	left	18	hungry	low	0.137266054268302
ins_lg2	left	20	hungry	low	0.509948228269435
ins_lg2	left	21	hungry	low	0.259045442062268
ins_lg2	left	22	hungry	low	0.0853278184050915
ins_lg2	left	24	hungry	low	0.119107100017115
ins_lg2	left	25	hungry	low	0.034194208221086
ins_lg2	left	01	hungry	high	0.0518166732477666
ins_lg2	left	02	hungry	high	-0.127559614896277
ins_lg2	left	03	hungry	high	0.234505195031322
ins_lg2	left	04	hungry	high	0.0978900341903635
ins_lg2	left	05	hungry	high	0.0234112523293005
ins_lg2	left	06	hungry	high	0.189250309030453
ins_lg2	left	07	hungry	high	0.205127457733768
ins_lg2	left	08	hungry	high	0.577459097867479
ins_lg2	left	09	hungry	high	0.10089634824075
ins_lg2	left	10	hungry	high	0.108785666172526
ins_lg2	left	11	hungry	high	0.157090123635065
ins_lg2	left	12	hungry	high	0.690174838298561
ins_lg2	left	13	hungry	high	-0.0698491651283163
ins_lg2	left	14	hungry	high	0.351493227775445
ins_lg2	left	15	hungry	high	0.362764345224704
ins_lg2	left	16	hungry	high	-0.017061863853011
ins_lg2	left	17	hungry	high	0.367578919481828
ins_lg2	left	18	hungry	high	0.26280223403169
ins_lg2	left	20	hungry	high	0.649360132882543
ins_lg2	left	21	hungry	high	0.142603318436307
ins_lg2	left	22	hungry	high	0.00290667821857242
ins_lg2	left	24	hungry	high	0.191735533017105
ins_lg2	left	25	hungry	high	0.0602909891200976
ins_lg2	right	01	sat	low	-0.102309650863711
ins_lg2	right	02	sat	low	-0.0362569387469872
ins_lg2	right	03	sat	low	0.186177158794948
ins_lg2	right	04	sat	low	0.0941871125292363
ins_lg2	right	05	sat	low	0.17534221797075
ins_lg2	right	06	sat	low	0.0285052003652689
ins_lg2	right	07	sat	low	-0.0288371880729533
ins_lg2	right	08	sat	low	0.391664469467878
ins_lg2	right	09	sat	low	-0.0561970509411534
ins_lg2	right	10	sat	low	0.239035884553139
ins_lg2	right	11	sat	low	0.0673532711975835
ins_lg2	right	12	sat	low	0.122699665986272
ins_lg2	right	13	sat	low	0.0882550802758802
ins_lg2	right	14	sat	low	0.185003929186427
ins_lg2	right	15	sat	low	0.0305303252351284
ins_lg2	right	16	sat	low	0.0274003919968533
ins_lg2	right	17	sat	low	0.196205924800795
ins_lg2	right	18	sat	low	-0.0594109581430394
ins_lg2	right	20	sat	low	0.678071543781504
ins_lg2	right	21	sat	low	0.354003454542854
ins_lg2	right	22	sat	low	-0.127496916459333
ins_lg2	right	24	sat	low	0.0663360466422616
ins_lg2	right	25	sat	low	0.0885452412886442
ins_lg2	right	01	sat	high	-0.167379906782175
ins_lg2	right	02	sat	high	-0.0537326559124534
ins_lg2	right	03	sat	high	0.0456696815505448
ins_lg2	right	04	sat	high	-0.0247613102650715
ins_lg2	right	05	sat	high	0.103292589035152
ins_lg2	right	06	sat	high	-0.0545745349245996
ins_lg2	right	07	sat	high	-0.152484297853874
ins_lg2	right	08	sat	high	0.23530225874435
ins_lg2	right	09	sat	high	-0.128848047102842
ins_lg2	right	10	sat	high	0.119308739540275
ins_lg2	right	11	sat	high	0.15147990907493
ins_lg2	right	12	sat	high	0.0813377246471808
ins_lg2	right	13	sat	high	0.170821023046286
ins_lg2	right	14	sat	high	0.110242789459403
ins_lg2	right	15	sat	high	0.0171893114191309
ins_lg2	right	16	sat	high	-0.00055895513370352
ins_lg2	right	17	sat	high	0.163850051424617
ins_lg2	right	18	sat	high	-0.0891876451326195
ins_lg2	right	20	sat	high	0.320115634566075
ins_lg2	right	21	sat	high	0.267365899424756
ins_lg2	right	22	sat	high	-0.250468552694771
ins_lg2	right	24	sat	high	0.0093525815469841
ins_lg2	right	25	sat	high	-0.055434482314094
ins_lg2	right	01	hungry	low	-0.0647855370899811
ins_lg2	right	02	hungry	low	0.0321789826410431
ins_lg2	right	03	hungry	low	0.105064856929557
ins_lg2	right	04	hungry	low	0.0807921615376625
ins_lg2	right	05	hungry	low	-0.0430105252828528
ins_lg2	right	06	hungry	low	-0.0271552558516015
ins_lg2	right	07	hungry	low	0.0676264580552426
ins_lg2	right	08	hungry	low	0.58893966391314
ins_lg2	right	09	hungry	low	0.0242587760829571
ins_lg2	right	10	hungry	low	0.125817521836621
ins_lg2	right	11	hungry	low	-0.0338476771815808
ins_lg2	right	12	hungry	low	0.48554734034809
ins_lg2	right	13	hungry	low	0.195065821787167
ins_lg2	right	14	hungry	low	-0.00104388405155571
ins_lg2	right	15	hungry	low	0.166122369341591
ins_lg2	right	16	hungry	low	0.0667904126767535
ins_lg2	right	17	hungry	low	0.32706206228309
ins_lg2	right	18	hungry	low	0.0529976388090663
ins_lg2	right	20	hungry	low	0.426763623171185
ins_lg2	right	21	hungry	low	0.265505849559519
ins_lg2	right	22	hungry	low	-0.10083354670593
ins_lg2	right	24	hungry	low	0.00495969784718272
ins_lg2	right	25	hungry	low	0.0411880518786483
ins_lg2	right	01	hungry	high	-0.0851998059779692
ins_lg2	right	02	hungry	high	-0.0782259555450439
ins_lg2	right	03	hungry	high	0.103886563889767
ins_lg2	right	04	hungry	high	0.0435881301894728
ins_lg2	right	05	hungry	high	-0.0267950220392034
ins_lg2	right	06	hungry	high	0.100141868283193
ins_lg2	right	07	hungry	high	0.112417406223669
ins_lg2	right	08	hungry	high	0.270643649781662
ins_lg2	right	09	hungry	high	-0.0516621813312095
ins_lg2	right	10	hungry	high	0.0685779237519704
ins_lg2	right	11	hungry	high	0.119690618656246
ins_lg2	right	12	hungry	high	0.248170857835836
ins_lg2	right	13	hungry	high	-0.215109900021521
ins_lg2	right	14	hungry	high	0.16458005962327
ins_lg2	right	15	hungry	high	0.350061261135495
ins_lg2	right	16	hungry	high	-0.137049097050313
ins_lg2	right	17	hungry	high	0.357557839861457
ins_lg2	right	18	hungry	high	0.00264515898834536
ins_lg2	right	20	hungry	high	0.964280978301988
ins_lg2	right	21	hungry	high	0.124965381935022
ins_lg2	right	22	hungry	high	-0.189132247966294
ins_lg2	right	24	hungry	high	-0.0311931220276788
ins_lg2	right	25	hungry	high	-0.0347022125002888
nacc	left	01	sat	low	-0.100397463359429
nacc	left	02	sat	low	-0.0414935518771927
nacc	left	03	sat	low	0.118942178893445
nacc	left	04	sat	low	0.13814483757546
nacc	left	05	sat	low	0.0961505596809024
nacc	left	06	sat	low	-0.113422707684213
nacc	left	07	sat	low	-0.143882321683524
nacc	left	08	sat	low	-0.0418247327505078
nacc	left	09	sat	low	-0.112331120272577
nacc	left	10	sat	low	0.0809914586807006
nacc	left	11	sat	low	-0.0931126747028032
nacc	left	12	sat	low	0.073146385531047
nacc	left	13	sat	low	0.00121826542371103
nacc	left	14	sat	low	0.039852409437931
nacc	left	15	sat	low	-0.0100201491666742
nacc	left	16	sat	low	0.0355704284336526
nacc	left	17	sat	low	-0.0345935005373055
nacc	left	18	sat	low	0.0137348573905403
nacc	left	20	sat	low	0.122110956024982
nacc	left	21	sat	low	0.0211966111548107
nacc	left	22	sat	low	0.113770010936622
nacc	left	24	sat	low	0.347549967841439
nacc	left	25	sat	low	0.105676037208711
nacc	left	01	sat	high	-0.136958238406086
nacc	left	02	sat	high	0.0691254269583121
nacc	left	03	sat	high	0.164304185714583
nacc	left	04	sat	high	0.285264180728872
nacc	left	05	sat	high	0.146436313514834
nacc	left	06	sat	high	0.0971203340352959
nacc	left	07	sat	high	-0.00743414756154389
nacc	left	08	sat	high	-0.0413852443058941
nacc	left	09	sat	high	-0.0549729542650343
nacc	left	10	sat	high	0.105152506068136
nacc	left	11	sat	high	0.0814155909042408
nacc	left	12	sat	high	0.0780266086660494
nacc	left	13	sat	high	0.105487660281167
nacc	left	14	sat	high	0.116067965957451
nacc	left	15	sat	high	-0.140611234386085
nacc	left	16	sat	high	-0.047423999916355
nacc	left	17	sat	high	-0.0119628697169948
nacc	left	18	sat	high	0.0903276395315738
nacc	left	20	sat	high	0.0928111783420336
nacc	left	21	sat	high	0.246581740545948
nacc	left	22	sat	high	0.222617288668787
nacc	left	24	sat	high	0.177367988700601
nacc	left	25	sat	high	0.115321019607618
nacc	left	01	hungry	low	0.0890170184341279
nacc	left	02	hungry	low	0.108837997845907
nacc	left	03	hungry	low	0.034607934319059
nacc	left	04	hungry	low	0.134905286329227
nacc	left	05	hungry	low	0.182387639059543
nacc	left	06	hungry	low	-0.0820474852186067
nacc	left	07	hungry	low	-0.215561157287582
nacc	left	08	hungry	low	-0.272196938543442
nacc	left	09	hungry	low	-0.230641594588937
nacc	left	10	hungry	low	0.107098781886626
nacc	left	11	hungry	low	-0.00112939251250109
nacc	left	12	hungry	low	-0.0752772758584079
nacc	left	13	hungry	low	0.00289061526031973
nacc	left	14	hungry	low	-0.0438308331055949
nacc	left	15	hungry	low	0.20402391664098
nacc	left	16	hungry	low	0.128298075016334
nacc	left	17	hungry	low	-0.00297490917066826
nacc	left	18	hungry	low	0.0351901644019538
nacc	left	20	hungry	low	0.113282884604641
nacc	left	21	hungry	low	-0.00749661336502676
nacc	left	22	hungry	low	-0.131701961799455
nacc	left	24	hungry	low	0.131121096018355
nacc	left	25	hungry	low	0.374831886332627
nacc	left	01	hungry	high	0.239990307028604
nacc	left	02	hungry	high	0.198400721318188
nacc	left	03	hungry	high	-0.0694926731790816
nacc	left	04	hungry	high	0.263140961210716
nacc	left	05	hungry	high	0.265200301944783
nacc	left	06	hungry	high	-0.363390600751367
nacc	left	07	hungry	high	-0.239642358492535
nacc	left	08	hungry	high	-0.0710265264238755
nacc	left	09	hungry	high	-0.0790235729410821
nacc	left	10	hungry	high	0.20148571621944
nacc	left	11	hungry	high	0.0920587400462904
nacc	left	12	hungry	high	-0.0386855755833702
nacc	left	13	hungry	high	0.0980319515786919
nacc	left	14	hungry	high	0.156414636313861
nacc	left	15	hungry	high	0.317891609120175
nacc	left	16	hungry	high	0.166774656892639
nacc	left	17	hungry	high	-0.0330810470843314
nacc	left	18	hungry	high	0.132281301367261
nacc	left	20	hungry	high	0.0071460673727721
nacc	left	21	hungry	high	0.0411554969389482
nacc	left	22	hungry	high	-0.0920349687609859
nacc	left	24	hungry	high	0.0595419806639653
nacc	left	25	hungry	high	0.241388101954701
nacc	right	01	sat	low	-0.121160473121115
nacc	right	02	sat	low	-0.0637009239310792
nacc	right	03	sat	low	0.108497561409997
nacc	right	04	sat	low	0.209559276870509
nacc	right	05	sat	low	0.155358431099709
nacc	right	06	sat	low	-0.190261295530397
nacc	right	07	sat	low	-0.233046911586559
nacc	right	08	sat	low	-0.123183096700045
nacc	right	09	sat	low	-0.10026503351953
nacc	right	10	sat	low	0.0408823322329937
nacc	right	11	sat	low	-0.201833120387452
nacc	right	12	sat	low	0.0563343657118767
nacc	right	13	sat	low	-0.00707797915998719
nacc	right	14	sat	low	-0.038361857285517
nacc	right	15	sat	low	-0.0369411832698107
nacc	right	16	sat	low	0.0889207403130232
nacc	right	17	sat	low	0.150105126611157
nacc	right	18	sat	low	0.0314061354554805
nacc	right	20	sat	low	0.0800883305668642
nacc	right	21	sat	low	-0.0359163808035893
nacc	right	22	sat	low	0.0419633536262666
nacc	right	24	sat	low	0.200312019493738
nacc	right	25	sat	low	0.0549513703883437
nacc	right	01	sat	high	-0.105554324533712
nacc	right	02	sat	high	0.0533657907066289
nacc	right	03	sat	high	0.127708488016243
nacc	right	04	sat	high	0.238037946058097
nacc	right	05	sat	high	0.11428718844017
nacc	right	06	sat	high	0.0447793013798862
nacc	right	07	sat	high	-0.0553045772332061
nacc	right	08	sat	high	-0.127439960881138
nacc	right	09	sat	high	-0.0729876976664367
nacc	right	10	sat	high	0.0946128269028753
nacc	right	11	sat	high	-0.0496909544776539
nacc	right	12	sat	high	0.0715059513430718
nacc	right	13	sat	high	0.0841008158819863
nacc	right	14	sat	high	0.0249595757280998
nacc	right	15	sat	high	-0.100758486493786
nacc	right	16	sat	high	-0.0572348190002662
nacc	right	17	sat	high	0.173556330775936
nacc	right	18	sat	high	0.1148465764664
nacc	right	20	sat	high	0.0573199799817623
nacc	right	21	sat	high	0.195894733423025
nacc	right	22	sat	high	0.142439540725534
nacc	right	24	sat	high	0.0810342046565756
nacc	right	25	sat	high	0.12261334441743
nacc	right	01	hungry	low	0.0464038256681855
nacc	right	02	hungry	low	0.0465795056204948
nacc	right	03	hungry	low	-0.0704712687872032
nacc	right	04	hungry	low	0.128551555656139
nacc	right	05	hungry	low	0.101990610889011
nacc	right	06	hungry	low	-0.143440212708311
nacc	right	07	hungry	low	-0.190452382714124
nacc	right	08	hungry	low	-0.27652860288578
nacc	right	09	hungry	low	-0.262560267721329
nacc	right	10	hungry	low	0.0813634428297279
nacc	right	11	hungry	low	-0.0961961381542777
nacc	right	12	hungry	low	-0.0491854684077487
nacc	right	13	hungry	low	-0.00383013740638786
nacc	right	14	hungry	low	-0.0510426233302296
nacc	right	15	hungry	low	0.249781541116807
nacc	right	16	hungry	low	0.114172613205064
nacc	right	17	hungry	low	-0.0260130271239107
nacc	right	18	hungry	low	0.126910047514659
nacc	right	20	hungry	low	0.0401665393066277
nacc	right	21	hungry	low	-0.0170992960995555
nacc	right	22	hungry	low	-0.149197473638036
nacc	right	24	hungry	low	0.140083639618004
nacc	right	25	hungry	low	0.385303739767911
nacc	right	01	hungry	high	0.256926556547867
nacc	right	02	hungry	high	0.132491362478737
nacc	right	03	hungry	high	-0.123436925367676
nacc	right	04	hungry	high	0.302030591372863
nacc	right	05	hungry	high	0.172001941448573
nacc	right	06	hungry	high	-0.396581625314704
nacc	right	07	hungry	high	-0.234579286540431
nacc	right	08	hungry	high	-0.0831515590065063
nacc	right	09	hungry	high	-0.0361393984314335
nacc	right	10	hungry	high	0.145605619067769
nacc	right	11	hungry	high	0.0234537258576517
nacc	right	12	hungry	high	-0.0644711462950204
nacc	right	13	hungry	high	0.0778465620443253
nacc	right	14	hungry	high	0.0511388313704952
nacc	right	15	hungry	high	0.303247281920205
nacc	right	16	hungry	high	0.178307444669806
nacc	right	17	hungry	high	0.076217908668614
nacc	right	18	hungry	high	0.191337547297174
nacc	right	20	hungry	high	-0.0918140264675108
nacc	right	21	hungry	high	0.0728725093869794
nacc	right	22	hungry	high	-0.0342267644899237
nacc	right	24	hungry	high	0.139947067493744
nacc	right	25	hungry	high	0.252667783703444
ofc2	left	01	sat	low	-0.137110056845642
ofc2	left	02	sat	low	-0.0387696482027568
ofc2	left	03	sat	low	-0.0496572115858003
ofc2	left	04	sat	low	0.102123710974136
ofc2	left	05	sat	low	0.202423158783006
ofc2	left	06	sat	low	-0.115184004313088
ofc2	left	07	sat	low	-0.165969573570756
ofc2	left	08	sat	low	0.0150951759018613
ofc2	left	09	sat	low	-0.0485527264234089
ofc2	left	10	sat	low	-0.00644720264484394
ofc2	left	11	sat	low	-0.0364700977406046
ofc2	left	12	sat	low	0.0115492454976346
ofc2	left	13	sat	low	-0.0222116824861389
ofc2	left	14	sat	low	0.105569806925938
ofc2	left	15	sat	low	-0.050289734119931
ofc2	left	16	sat	low	0.0717005440887608
ofc2	left	17	sat	low	0.0551859150047751
ofc2	left	18	sat	low	0.112059689576338
ofc2	left	20	sat	low	0.0570679095011499
ofc2	left	21	sat	low	0.0267000683430082
ofc2	left	22	sat	low	-0.00435020253326554
ofc2	left	24	sat	low	0.15083746495399
ofc2	left	25	sat	low	0.175798428606582
ofc2	left	01	sat	high	-0.247809505656024
ofc2	left	02	sat	high	0.00619372087842917
ofc2	left	03	sat	high	0.0316033429136552
ofc2	left	04	sat	high	0.124079301125396
ofc2	left	05	sat	high	0.256623317837464
ofc2	left	06	sat	high	0.0271684547238829
ofc2	left	07	sat	high	-0.0142366994320893
ofc2	left	08	sat	high	0.032360596824257
ofc2	left	09	sat	high	-0.0228082275075926
ofc2	left	10	sat	high	0.111736816368645
ofc2	left	11	sat	high	0.202226182276847
ofc2	left	12	sat	high	-0.0179447568109793
ofc2	left	13	sat	high	0.0721355887495713
ofc2	left	14	sat	high	0.19265195618696
ofc2	left	15	sat	high	0.0310599228669065
ofc2	left	16	sat	high	-0.0407579742301468
ofc2	left	17	sat	high	-0.00323938920695619
ofc2	left	18	sat	high	0.121299286871232
ofc2	left	20	sat	high	0.075641887380304
ofc2	left	21	sat	high	0.220728945411772
ofc2	left	22	sat	high	0.138722336033125
ofc2	left	24	sat	high	0.279974809371666
ofc2	left	25	sat	high	0.225493491820902
ofc2	left	01	hungry	low	0.258826183381867
ofc2	left	02	hungry	low	0.106950354157609
ofc2	left	03	hungry	low	-0.225438702541756
ofc2	left	04	hungry	low	-0.000810247628956359
ofc2	left	05	hungry	low	0.120997986910972
ofc2	left	06	hungry	low	-0.0667059671509168
ofc2	left	07	hungry	low	-0.213029670657043
ofc2	left	08	hungry	low	-0.174353553231767
ofc2	left	09	hungry	low	-0.23865054410344
ofc2	left	10	hungry	low	0.0470156027985388
ofc2	left	11	hungry	low	-0.0179454199897499
ofc2	left	12	hungry	low	-0.0464293350045757
ofc2	left	13	hungry	low	0.0993933308037878
ofc2	left	14	hungry	low	-0.106220049143077
ofc2	left	15	hungry	low	-0.037887461313081
ofc2	left	16	hungry	low	0.14925783407693
ofc2	left	17	hungry	low	0.0723938014117166
ofc2	left	18	hungry	low	0.116550986766021
ofc2	left	20	hungry	low	0.133478346492995
ofc2	left	21	hungry	low	0.0244069846646073
ofc2	left	22	hungry	low	-0.153837503897105
ofc2	left	24	hungry	low	0.0552031503436379
ofc2	left	25	hungry	low	0.186093463434029
ofc2	left	01	hungry	high	0.356103976998178
ofc2	left	02	hungry	high	0.0987809039528984
ofc2	left	03	hungry	high	-0.109671257943575
ofc2	left	04	hungry	high	0.152520536744278
ofc2	left	05	hungry	high	0.225184929747387
ofc2	left	06	hungry	high	-0.0561711016676435
ofc2	left	07	hungry	high	-0.25591078595665
ofc2	left	08	hungry	high	0.048702621026146
ofc2	left	09	hungry	high	-0.082036305973851
ofc2	left	10	hungry	high	0.147656795314799
ofc2	left	11	hungry	high	0.232550540508964
ofc2	left	12	hungry	high	-0.0131289938770925
ofc2	left	13	hungry	high	0.183159132689064
ofc2	left	14	hungry	high	0.254097528014864
ofc2	left	15	hungry	high	0.139493937480891
ofc2	left	16	hungry	high	0.14058052736035
ofc2	left	17	hungry	high	0.0604943159906582
ofc2	left	18	hungry	high	0.151468072783057
ofc2	left	20	hungry	high	-0.0294866371458339
ofc2	left	21	hungry	high	0.105968905213765
ofc2	left	22	hungry	high	-0.165646416228758
ofc2	left	24	hungry	high	0.0898963740781488
ofc2	left	25	hungry	high	0.193390499141969
ofc2	right	01	sat	low	-0.108434443789584
ofc2	right	02	sat	low	-0.104205930385766
ofc2	right	03	sat	low	-0.0226245715835823
ofc2	right	04	sat	low	0.113385392219709
ofc2	right	05	sat	low	0.19830151831053
ofc2	right	06	sat	low	-0.166090929102571
ofc2	right	07	sat	low	-0.226495204495485
ofc2	right	08	sat	low	-0.0290480236739618
ofc2	right	09	sat	low	-0.0469261028401735
ofc2	right	10	sat	low	0.0456982000108967
ofc2	right	11	sat	low	-0.0653638446786566
ofc2	right	12	sat	low	0.0875124674030459
ofc2	right	13	sat	low	0.0121260234848205
ofc2	right	14	sat	low	-0.0316350015420501
ofc2	right	15	sat	low	-0.0471319403799564
ofc2	right	16	sat	low	0.0541772261379264
ofc2	right	17	sat	low	0.0833501396939903
ofc2	right	18	sat	low	0.0998432031337294
ofc2	right	20	sat	low	0.203606264623118
ofc2	right	21	sat	low	0.0991175008994744
ofc2	right	22	sat	low	-0.0197188433009342
ofc2	right	24	sat	low	0.17207129046064
ofc2	right	25	sat	low	0.134450253670425
ofc2	right	01	sat	high	-0.173808375340324
ofc2	right	02	sat	high	-0.0112197238230266
ofc2	right	03	sat	high	0.0196492253398106
ofc2	right	04	sat	high	0.125994057659622
ofc2	right	05	sat	high	0.140198414521363
ofc2	right	06	sat	high	0.147682468022972
ofc2	right	07	sat	high	-0.0355982874665648
ofc2	right	08	sat	high	-0.104435354015685
ofc2	right	09	sat	high	-0.0466352862365012
ofc2	right	10	sat	high	0.0966259252980384
ofc2	right	11	sat	high	0.126539152650255
ofc2	right	12	sat	high	0.0922750292014789
ofc2	right	13	sat	high	0.00901420625838442
ofc2	right	14	sat	high	-0.0399495070562261
ofc2	right	15	sat	high	-0.168108336315999
ofc2	right	16	sat	high	-0.0382878832489614
ofc2	right	17	sat	high	0.102985453988068
ofc2	right	18	sat	high	0.0963893471180459
ofc2	right	20	sat	high	0.0789582512149647
ofc2	right	21	sat	high	0.28247495124589
ofc2	right	22	sat	high	0.0909243369845606
ofc2	right	24	sat	high	0.216417238631144
ofc2	right	25	sat	high	0.160164013606911
ofc2	right	01	hungry	low	0.199511410696052
ofc2	right	02	hungry	low	-0.0540888222758877
ofc2	right	03	hungry	low	-0.155700656221484
ofc2	right	04	hungry	low	0.00601520293031898
ofc2	right	05	hungry	low	0.070183860841295
ofc2	right	06	hungry	low	-0.00612784714777798
ofc2	right	07	hungry	low	-0.276984063402109
ofc2	right	08	hungry	low	-0.237134090878673
ofc2	right	09	hungry	low	-0.40456210147746
ofc2	right	10	hungry	low	0.0359788594472445
ofc2	right	11	hungry	low	-0.0395093159975717
ofc2	right	12	hungry	low	0.103957209955041
ofc2	right	13	hungry	low	0.147095507647693
ofc2	right	14	hungry	low	-0.14303936938144
ofc2	right	15	hungry	low	0.0635087681654655
ofc2	right	16	hungry	low	0.142584201191838
ofc2	right	17	hungry	low	-0.0488123236147587
ofc2	right	18	hungry	low	0.130353538644656
ofc2	right	20	hungry	low	0.0844532669255746
ofc2	right	21	hungry	low	-0.0405752122490574
ofc2	right	22	hungry	low	-0.186845459304445
ofc2	right	24	hungry	low	0.0956060127444596
ofc2	right	25	hungry	low	0.201430984111948
ofc2	right	01	hungry	high	0.26621163316826
ofc2	right	02	hungry	high	0.0562726258783232
ofc2	right	03	hungry	high	-0.135004259715132
ofc2	right	04	hungry	high	0.15190266620095
ofc2	right	05	hungry	high	0.128275354476007
ofc2	right	06	hungry	high	-0.288420088370474
ofc2	right	07	hungry	high	-0.268750694574339
ofc2	right	08	hungry	high	-0.0432005406288755
ofc2	right	09	hungry	high	-0.156539264153863
ofc2	right	10	hungry	high	0.238514133607347
ofc2	right	11	hungry	high	0.164840085404938
ofc2	right	12	hungry	high	-0.00158392173937703
ofc2	right	13	hungry	high	0.0874758368962288
ofc2	right	14	hungry	high	0.141861990785373
ofc2	right	15	hungry	high	0.188101890661433
ofc2	right	16	hungry	high	0.195481028562669
ofc2	right	17	hungry	high	0.0284077600278817
ofc2	right	18	hungry	high	0.205430413049757
ofc2	right	20	hungry	high	-0.0031441213070888
ofc2	right	21	hungry	high	0.0240001062315185
ofc2	right	22	hungry	high	-0.248168748456
ofc2	right	24	hungry	high	0.179563057235359
ofc2	right	25	hungry	high	0.0985975882836406
ofc3	left	01	sat	low	-0.044456909903295
ofc3	left	02	sat	low	-0.0697543083407778
ofc3	left	03	sat	low	-0.00491709530669115
ofc3	left	04	sat	low	0.160258758685781
ofc3	left	05	sat	low	0.152577756409806
ofc3	left	06	sat	low	0.0320466652197373
ofc3	left	07	sat	low	-0.0280737691878613
ofc3	left	08	sat	low	0.148961238880553
ofc3	left	09	sat	low	0.00183272843404049
ofc3	left	10	sat	low	0.0793183195971678
ofc3	left	11	sat	low	-0.0841857379087856
ofc3	left	12	sat	low	0.019177841751273
ofc3	left	13	sat	low	0.0146331828450208
ofc3	left	14	sat	low	0.139759603506734
ofc3	left	15	sat	low	0.0352125165401427
ofc3	left	16	sat	low	0.0665464533085216
ofc3	left	17	sat	low	-0.0172670584435021
ofc3	left	18	sat	low	0.11483943017852
ofc3	left	20	sat	low	0.227981924521683
ofc3	left	21	sat	low	0.169155597401396
ofc3	left	22	sat	low	-0.0372400951718203
ofc3	left	24	sat	low	0.139400091289542
ofc3	left	25	sat	low	0.200030529296314
ofc3	left	01	sat	high	-0.0275078391156281
ofc3	left	02	sat	high	0.0100969739353755
ofc3	left	03	sat	high	0.00601834003052226
ofc3	left	04	sat	high	0.183620784233099
ofc3	left	05	sat	high	0.209799183181057
ofc3	left	06	sat	high	0.0869735731086523
ofc3	left	07	sat	high	0.131603629652351
ofc3	left	08	sat	high	0.151632121839366
ofc3	left	09	sat	high	0.083328833955841
ofc3	left	10	sat	high	0.14741808757015
ofc3	left	11	sat	high	0.153612124209867
ofc3	left	12	sat	high	0.0440847029395628
ofc3	left	13	sat	high	0.0483784579270365
ofc3	left	14	sat	high	0.121895809296088
ofc3	left	15	sat	high	0.0691644871579258
ofc3	left	16	sat	high	0.0425273222134273
ofc3	left	17	sat	high	-0.0153951787855744
ofc3	left	18	sat	high	0.155080373858798
ofc3	left	20	sat	high	0.148352620321573
ofc3	left	21	sat	high	0.435379910462182
ofc3	left	22	sat	high	0.119150834880127
ofc3	left	24	sat	high	0.305052925402136
ofc3	left	25	sat	high	0.223544063459549
ofc3	left	01	hungry	low	0.146752557640129
ofc3	left	02	hungry	low	0.0306161738441094
ofc3	left	03	hungry	low	-0.221319328797757
ofc3	left	04	hungry	low	-0.0501875596696178
ofc3	left	05	hungry	low	0.0826949371933529
ofc3	left	06	hungry	low	0.0602771552624709
ofc3	left	07	hungry	low	-0.133857044922695
ofc3	left	08	hungry	low	0.0384938899720556
ofc3	left	09	hungry	low	-0.197355781549229
ofc3	left	10	hungry	low	0.0940936313213681
ofc3	left	11	hungry	low	-0.0217313835386994
ofc3	left	12	hungry	low	-0.0749751506368714
ofc3	left	13	hungry	low	0.00154089624379497
ofc3	left	14	hungry	low	0.0973496354616478
ofc3	left	15	hungry	low	-0.117448334892809
ofc3	left	16	hungry	low	0.0417331450452384
ofc3	left	17	hungry	low	0.0644099576032991
ofc3	left	18	hungry	low	0.0883989531116927
ofc3	left	20	hungry	low	0.197665028382657
ofc3	left	21	hungry	low	0.136977430989414
ofc3	left	22	hungry	low	-0.0176108945062156
ofc3	left	24	hungry	low	0.0357631802086146
ofc3	left	25	hungry	low	0.162254301355667
ofc3	left	01	hungry	high	0.293924528335834
ofc3	left	02	hungry	high	0.0582098923648951
ofc3	left	03	hungry	high	-0.0750014161798562
ofc3	left	04	hungry	high	0.122197268052295
ofc3	left	05	hungry	high	0.142600248244808
ofc3	left	06	hungry	high	0.0720320320790081
ofc3	left	07	hungry	high	-0.117330525513105
ofc3	left	08	hungry	high	0.293110365891351
ofc3	left	09	hungry	high	-0.00722537798319205
ofc3	left	10	hungry	high	0.20401459736091
ofc3	left	11	hungry	high	0.198419920455267
ofc3	left	12	hungry	high	-0.0453092556116507
ofc3	left	13	hungry	high	0.141152487667481
ofc3	left	14	hungry	high	0.259012558056383
ofc3	left	15	hungry	high	0.17273881780695
ofc3	left	16	hungry	high	0.121292429818379
ofc3	left	17	hungry	high	0.0261446708754472
ofc3	left	18	hungry	high	0.133270785111869
ofc3	left	20	hungry	high	0.0401053448835331
ofc3	left	21	hungry	high	0.239392515165991
ofc3	left	22	hungry	high	-0.0958203069852092
ofc3	left	24	hungry	high	0.136258008981302
ofc3	left	25	hungry	high	0.102438344607464
ofc3	right	01	sat	low	-0.118367032833462
ofc3	right	02	sat	low	-0.0620407751613919
ofc3	right	03	sat	low	0.0597721880758995
ofc3	right	04	sat	low	0.0887000231993957
ofc3	right	05	sat	low	0.223818275108096
ofc3	right	06	sat	low	-0.129154228713299
ofc3	right	07	sat	low	-0.173522856010756
ofc3	right	08	sat	low	-0.0858556723745505
ofc3	right	09	sat	low	-0.0593549139718718
ofc3	right	10	sat	low	0.110783363439737
ofc3	right	11	sat	low	-0.128768545674983
ofc3	right	12	sat	low	0.0181641466145222
ofc3	right	13	sat	low	-0.0772309891789393
ofc3	right	14	sat	low	-0.0345703974179886
ofc3	right	15	sat	low	-0.0244674556813207
ofc3	right	16	sat	low	0.100861982034955
ofc3	right	17	sat	low	-0.0594625460931755
ofc3	right	18	sat	low	0.10771334047905
ofc3	right	20	sat	low	0.2853865431065
ofc3	right	21	sat	low	0.0928388929631745
ofc3	right	22	sat	low	0.0134664714380338
ofc3	right	24	sat	low	0.187652150419781
ofc3	right	25	sat	low	0.327848563734457
ofc3	right	01	sat	high	-0.0857247620410508
ofc3	right	02	sat	high	0.0280016263573557
ofc3	right	03	sat	high	-0.0151506686032729
ofc3	right	04	sat	high	0.164583304954391
ofc3	right	05	sat	high	0.292232935399989
ofc3	right	06	sat	high	0.0646662483922757
ofc3	right	07	sat	high	-0.0789555917165945
ofc3	right	08	sat	high	-0.0548288120545524
ofc3	right	09	sat	high	0.0330111009382976
ofc3	right	10	sat	high	0.233301722591573
ofc3	right	11	sat	high	0.168046125960329
ofc3	right	12	sat	high	-0.0611925908919435
ofc3	right	13	sat	high	-0.0089293954033523
ofc3	right	14	sat	high	-0.0307991391747249
ofc3	right	15	sat	high	0.00655093541146202
ofc3	right	16	sat	high	0.0453766693800695
ofc3	right	17	sat	high	0.000309815090918767
ofc3	right	18	sat	high	0.135895362504497
ofc3	right	20	sat	high	0.208215134500995
ofc3	right	21	sat	high	0.346073133993069
ofc3	right	22	sat	high	0.107379826974979
ofc3	right	24	sat	high	0.242589471750111
ofc3	right	25	sat	high	0.259444194799866
ofc3	right	01	hungry	low	0.044535867914841
ofc3	right	02	hungry	low	0.0475270213460835
ofc3	right	03	hungry	low	-0.179888421857075
ofc3	right	04	hungry	low	-0.0822718270481353
ofc3	right	05	hungry	low	0.0816182798506305
ofc3	right	06	hungry	low	-0.0196513890254565
ofc3	right	07	hungry	low	-0.262313975575026
ofc3	right	08	hungry	low	-0.132703415910347
ofc3	right	09	hungry	low	-0.338742861462025
ofc3	right	10	hungry	low	0.042506774379063
ofc3	right	11	hungry	low	-0.0426663046849082
ofc3	right	12	hungry	low	0.0232100147924744
ofc3	right	13	hungry	low	-0.0376411037154731
ofc3	right	14	hungry	low	0.0419207143433168
ofc3	right	15	hungry	low	-0.0742863467987915
ofc3	right	16	hungry	low	0.157907309154369
ofc3	right	17	hungry	low	0.15749824801023
ofc3	right	18	hungry	low	0.130874485057038
ofc3	right	20	hungry	low	0.174176392517192
ofc3	right	21	hungry	low	0.0457162806487666
ofc3	right	22	hungry	low	-0.0108098533328144
ofc3	right	24	hungry	low	0.0435541995256581
ofc3	right	25	hungry	low	0.223474578584588
ofc3	right	01	hungry	high	0.203948967280399
ofc3	right	02	hungry	high	0.0506747799229277
ofc3	right	03	hungry	high	-0.0950126890127472
ofc3	right	04	hungry	high	0.0229501869999302
ofc3	right	05	hungry	high	0.0702226704349223
ofc3	right	06	hungry	high	-0.0881575301383009
ofc3	right	07	hungry	high	-0.313814792526055
ofc3	right	08	hungry	high	0.122990693358797
ofc3	right	09	hungry	high	-0.0645819774508028
ofc3	right	10	hungry	high	0.2434557021372
ofc3	right	11	hungry	high	0.318895552971678
ofc3	right	12	hungry	high	-0.00628611557823613
ofc3	right	13	hungry	high	0.0874462435211684
ofc3	right	14	hungry	high	0.138596924016164
ofc3	right	15	hungry	high	0.133193847919412
ofc3	right	16	hungry	high	0.223177484823661
ofc3	right	17	hungry	high	0.267985322504054
ofc3	right	18	hungry	high	0.169893317989256
ofc3	right	20	hungry	high	0.134870933965038
ofc3	right	21	hungry	high	0.0863978735935453
ofc3	right	22	hungry	high	-0.183149730283119
ofc3	right	24	hungry	high	0.108367046704701
ofc3	right	25	hungry	high	0.0401854041191787
pal	left	01	sat	low	-0.0205163324106545
pal	left	02	sat	low	0.100456513380794
pal	left	03	sat	low	0.176794730567972
pal	left	04	sat	low	0.400734825709032
pal	left	05	sat	low	0.00771380336695766
pal	left	06	sat	low	0.146850842173168
pal	left	07	sat	low	-0.200373508788148
pal	left	08	sat	low	0.282429889970037
pal	left	09	sat	low	0.104576862169873
pal	left	10	sat	low	0.258759145173802
pal	left	11	sat	low	-0.00377960134759778
pal	left	12	sat	low	0.178083249581058
pal	left	13	sat	low	0.134856599427948
pal	left	14	sat	low	0.243678998438163
pal	left	15	sat	low	0.0517876737695928
pal	left	16	sat	low	0.183880001678443
pal	left	17	sat	low	0.124339788672338
pal	left	18	sat	low	0.190799209878113
pal	left	20	sat	low	0.245305481300085
pal	left	21	sat	low	0.409131588460852
pal	left	22	sat	low	0.193126088377857
pal	left	24	sat	low	0.180489678297067
pal	left	25	sat	low	0.100154709443511
pal	left	01	sat	high	0.01630116369099
pal	left	02	sat	high	0.191577876770025
pal	left	03	sat	high	0.510293061985466
pal	left	04	sat	high	0.599957593924494
pal	left	05	sat	high	0.177584884967261
pal	left	06	sat	high	0.177943549108551
pal	left	07	sat	high	-0.0169804524341481
pal	left	08	sat	high	0.323133244676363
pal	left	09	sat	high	0.00292381074408225
pal	left	10	sat	high	0.314519860538839
pal	left	11	sat	high	0.093572961243135
pal	left	12	sat	high	0.308552604812995
pal	left	13	sat	high	0.0775337651606369
pal	left	14	sat	high	0.266261030618712
pal	left	15	sat	high	0.208032547606959
pal	left	16	sat	high	0.0357214916010738
pal	left	17	sat	high	0.161011709176066
pal	left	18	sat	high	0.350719551168596
pal	left	20	sat	high	0.16560600863982
pal	left	21	sat	high	0.539175707397111
pal	left	22	sat	high	0.281662517036151
pal	left	24	sat	high	0.240296557297236
pal	left	25	sat	high	0.0921083095576423
pal	left	01	hungry	low	0.172530933694274
pal	left	02	hungry	low	0.197691109562158
pal	left	03	hungry	low	0.401945684269576
pal	left	04	hungry	low	0.444827236013871
pal	left	05	hungry	low	0.113322170318645
pal	left	06	hungry	low	0.14452605724502
pal	left	07	hungry	low	-0.0315652693608009
pal	left	08	hungry	low	0.390411334278503
pal	left	09	hungry	low	0.173715761417831
pal	left	10	hungry	low	-0.093086420345753
pal	left	11	hungry	low	0.267020900795029
pal	left	12	hungry	low	0.402845908176923
pal	left	13	hungry	low	0.248637935852625
pal	left	14	hungry	low	0.108491604072913
pal	left	15	hungry	low	0.168045117729647
pal	left	16	hungry	low	0.244053814872462
pal	left	17	hungry	low	0.196838641685361
pal	left	18	hungry	low	0.152975939272816
pal	left	20	hungry	low	0.69771716434534
pal	left	21	hungry	low	0.330078886449774
pal	left	22	hungry	low	0.159867533401246
pal	left	24	hungry	low	0.131888972598204
pal	left	25	hungry	low	0.0986262102313208
pal	left	01	hungry	high	0.131279813421577
pal	left	02	hungry	high	0.167004129954346
pal	left	03	hungry	high	0.331291112966271
pal	left	04	hungry	high	0.307084356359287
pal	left	05	hungry	high	0.196846852773733
pal	left	06	hungry	high	0.361361262863928
pal	left	07	hungry	high	0.00876955193427456
pal	left	08	hungry	high	0.499891915687428
pal	left	09	hungry	high	0.141865285426102
pal	left	10	hungry	high	0.0945095738937078
pal	left	11	hungry	high	0.24711527281416
pal	left	12	hungry	high	0.439872618383324
pal	left	13	hungry	high	0.0515775408589135
pal	left	14	hungry	high	0.287929502334876
pal	left	15	hungry	high	0.29949696092306
pal	left	16	hungry	high	0.221404001598942
pal	left	17	hungry	high	0.317020514658084
pal	left	18	hungry	high	0.342166605587559
pal	left	20	hungry	high	0.544470803310448
pal	left	21	hungry	high	0.236787004887325
pal	left	22	hungry	high	0.0473859583786914
pal	left	24	hungry	high	0.0838585299302092
pal	left	25	hungry	high	0.0667188192985737
pal	right	01	sat	low	0.0136276165224728
pal	right	02	sat	low	0.102624339129512
pal	right	03	sat	low	0.205616014811827
pal	right	04	sat	low	0.368655487027333
pal	right	05	sat	low	0.180244576882184
pal	right	06	sat	low	0.0985535240781804
pal	right	07	sat	low	-0.0565957967966618
pal	right	08	sat	low	0.349743327450773
pal	right	09	sat	low	-0.00346328668829727
pal	right	10	sat	low	0.285821415450952
pal	right	11	sat	low	0.0932417396885782
pal	right	12	sat	low	0.168714155587224
pal	right	13	sat	low	0.137066553363633
pal	right	14	sat	low	0.300341782432938
pal	right	15	sat	low	0.0843341381478905
pal	right	16	sat	low	0.212860445341852
pal	right	17	sat	low	0.14953220292425
pal	right	18	sat	low	0.167414208184312
pal	right	20	sat	low	0.519357807316507
pal	right	21	sat	low	0.368035891351658
pal	right	22	sat	low	0.142218437644549
pal	right	24	sat	low	0.207386446542469
pal	right	25	sat	low	0.122372596139169
pal	right	01	sat	high	-0.0193217610450076
pal	right	02	sat	high	0.142692139874904
pal	right	03	sat	high	0.316425306981761
pal	right	04	sat	high	0.40585213002601
pal	right	05	sat	high	0.217464311919586
pal	right	06	sat	high	0.134517279707291
pal	right	07	sat	high	-0.0219914158584555
pal	right	08	sat	high	0.186361353694511
pal	right	09	sat	high	0.0177791955946014
pal	right	10	sat	high	0.177743379950875
pal	right	11	sat	high	0.00918526491829406
pal	right	12	sat	high	0.16733413373098
pal	right	13	sat	high	0.141941930060206
pal	right	14	sat	high	0.313371170029408
pal	right	15	sat	high	0.193059052533672
pal	right	16	sat	high	0.0960618926337203
pal	right	17	sat	high	0.219792426357647
pal	right	18	sat	high	0.22117392987264
pal	right	20	sat	high	0.270385264202615
pal	right	21	sat	high	0.451607720133917
pal	right	22	sat	high	0.188276263072494
pal	right	24	sat	high	0.0721905090488814
pal	right	25	sat	high	0.115394424430374
pal	right	01	hungry	low	0.160430050155326
pal	right	02	hungry	low	0.16343165254043
pal	right	03	hungry	low	0.3504706112466
pal	right	04	hungry	low	0.270965553277256
pal	right	05	hungry	low	0.0745984933000074
pal	right	06	hungry	low	0.0775065232674899
pal	right	07	hungry	low	0.0158836457426907
pal	right	08	hungry	low	0.385484665323717
pal	right	09	hungry	low	0.173138108231113
pal	right	10	hungry	low	0.0493128386533727
pal	right	11	hungry	low	0.216908978760347
pal	right	12	hungry	low	0.479559298909702
pal	right	13	hungry	low	0.211106301350738
pal	right	14	hungry	low	0.121354542983712
pal	right	15	hungry	low	0.215818590444633
pal	right	16	hungry	low	0.244088816891102
pal	right	17	hungry	low	0.123204415567867
pal	right	18	hungry	low	0.18931738648386
pal	right	20	hungry	low	0.567951145771235
pal	right	21	hungry	low	0.310545281625751
pal	right	22	hungry	low	0.207942046065802
pal	right	24	hungry	low	0.0817901621496861
pal	right	25	hungry	low	0.0558637927615784
pal	right	01	hungry	high	0.102941645917917
pal	right	02	hungry	high	0.130804615352835
pal	right	03	hungry	high	0.333712646824562
pal	right	04	hungry	high	0.158136623947787
pal	right	05	hungry	high	0.0934999321545036
pal	right	06	hungry	high	0.156747871425007
pal	right	07	hungry	high	-0.0191874744067239
pal	right	08	hungry	high	0.408639809901506
pal	right	09	hungry	high	0.0367725197627336
pal	right	10	hungry	high	0.118726163715946
pal	right	11	hungry	high	0.351458736251014
pal	right	12	hungry	high	0.346024306319799
pal	right	13	hungry	high	0.0659430012431028
pal	right	14	hungry	high	0.260661912214521
pal	right	15	hungry	high	0.380290129788192
pal	right	16	hungry	high	0.0860605129021776
pal	right	17	hungry	high	0.0976206283739393
pal	right	18	hungry	high	0.192162624207444
pal	right	20	hungry	high	0.697923922937067
pal	right	21	hungry	high	0.195401600716891
pal	right	22	hungry	high	0.0818187486951097
pal	right	24	hungry	high	0.0945438428166791
pal	right	25	hungry	high	0.00640969265470283
put	left	01	sat	low	-0.0872699329204734
put	left	02	sat	low	0.0901345003065768
put	left	03	sat	low	0.222080925178914
put	left	04	sat	low	0.283415060612468
put	left	05	sat	low	0.0430771290432894
put	left	06	sat	low	0.0794132395834289
put	left	07	sat	low	-0.0883636126121742
put	left	08	sat	low	0.296072708317789
put	left	09	sat	low	-0.023100681103403
put	left	10	sat	low	0.220697225376257
put	left	11	sat	low	-0.0013842316643786
put	left	12	sat	low	0.17837272826411
put	left	13	sat	low	0.125425496965594
put	left	14	sat	low	0.230838089133232
put	left	15	sat	low	0.0740803464913909
put	left	16	sat	low	0.166300473728152
put	left	17	sat	low	0.169874827687849
put	left	18	sat	low	0.126984879362526
put	left	20	sat	low	0.357676262028013
put	left	21	sat	low	0.464885230809129
put	left	22	sat	low	0.210493543098947
put	left	24	sat	low	0.161475178736865
put	left	25	sat	low	0.0160860613358588
put	left	01	sat	high	-0.0101258774458986
put	left	02	sat	high	0.170061146214917
put	left	03	sat	high	0.519681864540498
put	left	04	sat	high	0.463825952344608
put	left	05	sat	high	0.207295913208306
put	left	06	sat	high	0.0880731019244027
put	left	07	sat	high	-0.000434656723288183
put	left	08	sat	high	0.385229586050832
put	left	09	sat	high	-0.0392451183812143
put	left	10	sat	high	0.24877034147719
put	left	11	sat	high	0.066485817073179
put	left	12	sat	high	0.329676448204153
put	left	13	sat	high	0.0954841495559954
put	left	14	sat	high	0.191083719231367
put	left	15	sat	high	0.175277406331808
put	left	16	sat	high	0.0370991867306128
put	left	17	sat	high	0.159843741488845
put	left	18	sat	high	0.212479546107027
put	left	20	sat	high	0.279033748906487
put	left	21	sat	high	0.639561494445705
put	left	22	sat	high	0.287501665747705
put	left	24	sat	high	0.299386063337639
put	left	25	sat	high	0.0642617948337415
put	left	01	hungry	low	0.10475166459953
put	left	02	hungry	low	0.17002263714886
put	left	03	hungry	low	0.340612565135745
put	left	04	hungry	low	0.231954768042212
put	left	05	hungry	low	0.120423341640353
put	left	06	hungry	low	0.104780620288854
put	left	07	hungry	low	-0.0102895829236728
put	left	08	hungry	low	0.516777739135707
put	left	09	hungry	low	0.107282369293693
put	left	10	hungry	low	-0.0323769157842753
put	left	11	hungry	low	0.253862998411173
put	left	12	hungry	low	0.404293110622211
put	left	13	hungry	low	0.253145381615071
put	left	14	hungry	low	0.0798104929496089
put	left	15	hungry	low	0.199803444353448
put	left	16	hungry	low	0.253077282596628
put	left	17	hungry	low	0.30310695804445
put	left	18	hungry	low	0.183187295525557
put	left	20	hungry	low	0.6583909221676
put	left	21	hungry	low	0.375880841655615
put	left	22	hungry	low	0.18238635435925
put	left	24	hungry	low	0.212059796305582
put	left	25	hungry	low	0.190332721923326
put	left	01	hungry	high	0.201499581536644
put	left	02	hungry	high	0.191725263415465
put	left	03	hungry	high	0.337929374311531
put	left	04	hungry	high	0.153191084500303
put	left	05	hungry	high	0.181726493637939
put	left	06	hungry	high	0.41201347789469
put	left	07	hungry	high	0.0156760137256989
put	left	08	hungry	high	0.593931360377257
put	left	09	hungry	high	0.107137258952947
put	left	10	hungry	high	0.123692223143961
put	left	11	hungry	high	0.311979760742565
put	left	12	hungry	high	0.447515298374727
put	left	13	hungry	high	0.10112398958649
put	left	14	hungry	high	0.331990386385564
put	left	15	hungry	high	0.354255243375757
put	left	16	hungry	high	0.21761353958583
put	left	17	hungry	high	0.402973162882638
put	left	18	hungry	high	0.349060949548783
put	left	20	hungry	high	0.606604119642967
put	left	21	hungry	high	0.29270436609353
put	left	22	hungry	high	0.156464246838687
put	left	24	hungry	high	0.203989372829018
put	left	25	hungry	high	0.17085090701957
put	right	01	sat	low	-0.0447065869686883
put	right	02	sat	low	0.100953538480905
put	right	03	sat	low	0.240210955105106
put	right	04	sat	low	0.330362817884159
put	right	05	sat	low	0.197038435116027
put	right	06	sat	low	0.0502726580097465
put	right	07	sat	low	-0.0817238443239798
put	right	08	sat	low	0.301531615667685
put	right	09	sat	low	-0.0448879522019265
put	right	10	sat	low	0.283486980154551
put	right	11	sat	low	0.0687507820113776
put	right	12	sat	low	0.114246735632685
put	right	13	sat	low	0.100330203816555
put	right	14	sat	low	0.357802577683512
put	right	15	sat	low	0.0822908245642609
put	right	16	sat	low	0.182126312578288
put	right	17	sat	low	0.236794997272398
put	right	18	sat	low	0.148777130608526
put	right	20	sat	low	0.500211847379542
put	right	21	sat	low	0.400561718209212
put	right	22	sat	low	0.125507633810645
put	right	24	sat	low	0.232304599434136
put	right	25	sat	low	0.0489349091173684
put	right	01	sat	high	-0.0436482754347229
put	right	02	sat	high	0.0818640169316744
put	right	03	sat	high	0.28514327209777
put	right	04	sat	high	0.30892756619511
put	right	05	sat	high	0.193880733011082
put	right	06	sat	high	0.0238006812295073
put	right	07	sat	high	-0.0191250993731154
put	right	08	sat	high	0.171734696237572
put	right	09	sat	high	-0.0802371104305464
put	right	10	sat	high	0.169368330870325
put	right	11	sat	high	0.0420681851837374
put	right	12	sat	high	0.0831540008772512
put	right	13	sat	high	0.102271929014831
put	right	14	sat	high	0.256621155258065
put	right	15	sat	high	0.0984208068291323
put	right	16	sat	high	0.0668749333145712
put	right	17	sat	high	0.17721481836115
put	right	18	sat	high	0.110577694536589
put	right	20	sat	high	0.296789349204883
put	right	21	sat	high	0.463922978992837
put	right	22	sat	high	0.165796536838886
put	right	24	sat	high	0.17150304585133
put	right	25	sat	high	0.0361519981380783
put	right	01	hungry	low	0.114929920549868
put	right	02	hungry	low	0.121504498055437
put	right	03	hungry	low	0.280778789665014
put	right	04	hungry	low	0.113606213869507
put	right	05	hungry	low	0.0593456623614835
put	right	06	hungry	low	0.0361294651066943
put	right	07	hungry	low	0.0264208087322714
put	right	08	hungry	low	0.435721490538528
put	right	09	hungry	low	0.0833683184114933
put	right	10	hungry	low	0.150042533990636
put	right	11	hungry	low	0.194853552201758
put	right	12	hungry	low	0.419968507959909
put	right	13	hungry	low	0.229685534124022
put	right	14	hungry	low	0.0971558132014264
put	right	15	hungry	low	0.205006921584144
put	right	16	hungry	low	0.275862605465198
put	right	17	hungry	low	0.25227788702543
put	right	18	hungry	low	0.171586629987884
put	right	20	hungry	low	0.488557330999447
put	right	21	hungry	low	0.291218765652997
put	right	22	hungry	low	0.126072000584556
put	right	24	hungry	low	0.0679279195155206
put	right	25	hungry	low	0.189666298856586
put	right	01	hungry	high	0.117594007338506
put	right	02	hungry	high	0.138795705445747
put	right	03	hungry	high	0.279194308711755
put	right	04	hungry	high	0.0945116564349784
put	right	05	hungry	high	0.0901922615244364
put	right	06	hungry	high	0.178428463534109
put	right	07	hungry	high	-0.0753166564927756
put	right	08	hungry	high	0.423822246301006
put	right	09	hungry	high	0.0236506438800086
put	right	10	hungry	high	0.153595746137972
put	right	11	hungry	high	0.309225352087521
put	right	12	hungry	high	0.291174622069024
put	right	13	hungry	high	0.0783675538070698
put	right	14	hungry	high	0.27578579911887
put	right	15	hungry	high	0.354607210788662
put	right	16	hungry	high	0.170028218091897
put	right	17	hungry	high	0.295481044407829
put	right	18	hungry	high	0.242616843580034
put	right	20	hungry	high	0.789853604367737
put	right	21	hungry	high	0.18594324897563
put	right	22	hungry	high	0.0980161680462796
put	right	24	hungry	high	0.0900557346017794
put	right	25	hungry	high	0.0927274781271955
