# Supplementary material for: Endocrine profile dataset of fasting and normally eating young, healthy men and following activation of brain areas involved in ingestive behaviour
Source: Data Brief. 2019 Oct 17;27:104676. doi: 10.1016/j.dib.2019.104676 (PMC6838371; doi:10.1016/j.dib.2019.104676)
Supplement: Multimedia component 1 [file mmc1.zip › S1_hormones_fasting.txt]

subjects	Adiponektin_1B	Adiponektin_2B	Adiponektin_3B	Adiponektin_4B	Adiponektin_5B	Adiponektin_6B	Adiponektin_7B	Adiponektin_8B	Adiponektin_9B	Adiponektin_10B	Adiponektin_11B	Adiponektin_12B	Adiponektin_13B	ACTH_1B	ACTH_2B	ACTH_3B	ACTH_4B	ACTH_5B	ACTH_6B	ACTH_7B	ACTH_8B	ACTH_9B	ACTH_10B	ACTH_11B	ACTH_12B	ACTH_13B	Cortisol_1B	Cortisol_2B	Cortisol_3B	Cortisol_4B	Cortisol_5B	Cortisol_6B	Cortisol_7B	Cortisol_8B	Cortisol_9B	Cortisol_10B	Cortisol_11B	Cortisol_12B	Cortisol_13B	Insulin_1B	Insulin_2B	Insulin_3B	Insulin_4B	Insulin_5B	Insulin_6B	Insulin_7B	Insulin_8B	Insulin_9B	Insulin_10B
1	4.729	5.007	11.019	12.032	13.325	11.427	9.304	9.529	9.673	9.448	6.033	7.473	7.869	6.82154	4.5551	3.48854	3.333	3.57742	3.15524	3.02192	2.79972	2.4442	10.2212	7.39926	3.73296	3.86628	416.76	364.32	190.44	176.64	146.28	129.72	129.72	129.72	93.84	463.68	372.6	361.56	262.2	48.0725	48.0725	50.9425	31.57	33.7225	29.4175	17.9375	27.9825	20.09	33.005
2	4.676	9.291	10.919	9.366	9.334	9.334	11.706	10.424	10.345	9.65	4.783	5.923	7.784	13.48754	8.1103	2.73306	3.08858	6.28826	5.35502	4.08848	4.64398	6.06606	4.59954	2.51086	2.5553	4.64398	391.92	296.7	201.48	238.74	276	281.52	168.36	187.68	284.28	317.4	298.08	251.16	204.24	17.22	11.48	17.22	12.915	13.6325	10.7625	5.74	5.0225	1.435	12.915
3	9.803	6.671	8.966	8.1435	7.321	8.805	7.876	14.695	7.401	7.668	8.212	8.939	8.392	5.19948	2.8886	4.84396	3.333	4.42178	2.39976	9.53238	3.95516	6.35492	4.48844	6.59934	7.9992	7.8881	372.6	274.62	176.64	171.12	200.1	229.08	287.04	264.96	242.88	212.52	173.88	361.56	273.24	81.795	58.835	17.9375	20.09	25.83	33.005	40.18	16.5025	17.9375	19.3725
4	7.222	7.881	12.58	9.852	11.87	9.142	9.79	8.397	13.156	9.777	12.086	8.925	6.609	7.93254	4.37734	3.68852	3.1108	3.53298	3.82184	2.62196	1.82204	1.35542	12.59874	5.97718	2.3331	1.82204	444.36	226.32	215.28	143.52	201.48	229.08	154.56	107.64	63.48	449.88	471.96	251.16	262.2	35.1575	11.48	10.7625	7.8925	12.1975	8.61	10.045	7.8925	8.61	2.1525
5	4.655	3.925	9.552	8.4045	7.257	10.424	9.972	5.493	5.5	8.105	9.475	3.604	8.262	6.15494	3.86628	5.28836	3.59964	5.53278	2.6664	1.71094	1.28876	1.4443	6.02162	6.46602	5.72165	4.97728	405.72	193.2	195.96	157.32	292.56	126.96	80.04	44.16	22.08	455.4	328.44	262.2	237.36	52.3775	43.7675	34.44	48.0725	33.005	33.7225	39.4625	32.2875	20.8075	25.83
6	5.549	8.779	7.892	7.412	4.766	7.967	7.396	5.487	4.921	3.287	6.7	10.757	10.294	7.17706	3.13302	3.71074	5.97718	5.06616	3.46632	3.37744	4.04404	2.19978	15.50956	7.37704	8.42138	5.51056	320.16	154.56	124.2	231.84	182.16	138	113.16	151.8	82.8	303.6	386.4	356.04	240.12	39.4625	36.5925	44.485	32.2875	36.5925	25.1125	17.9375	20.09	63.14	20.8075
7	7.448	7.337	5.728	9.347	9.17	7.473	5.776	8.808	7.715	5.92	5.434	6.236	10.698	13.59864	4.59954	5.15504	5.51056	7.06596	5.68832	4.31068	2.75528	2.39976	4.53288	4.17736	4.64398	6.5549	378.12	322.92	267.72	182.16	336.72	278.76	220.8	135.24	77.28	328.44	223.56	212.52	317.4	41.615	18.655	19.3725	15.785	14.35	15.42625	16.5025	15.785	7.8925	15.0675
8	10.839	12.027	13.879	16.1165	18.354	21.85	24.317	22.888	18.023	16.135	14.247	19.908	15.346	11.30998	7.79922	8.4436	7.53258	6.95486	5.93274	5.37724	2.91082	2.02202	14.95406	9.79902	9.45461	9.1102	347.76	237.36	204.24	182.16	149.04	179.4	176.64	110.4	80.04	389.16	281.52	289.8	292.56	45.2025	30.8525	35.875	17.9375	23.6775	36.5925	27.265	16.5025	15.0675	25.83
9	14.508	13.355	12.059	11.022	14.1	16.236	13.426	13.971	9.956	8.834	15.136	18.9815	22.827	13.39866	6.39936	5.35502	5.93274	4.6662	5.04394	4.06626	4.02182	3.73296	11.26554	5.64388	4.73286	5.4439	422.28	220.8	198.72	270.48	160.08	201.48	126.96	154.56	107.64	565.8	267.72	253.92	212.52	15.785	20.8075	21.525	22.96	15.785	17.9375	14.35	13.6325	11.48	30.135
10	9.533	10.623	14.796	13.47	11.213	10.876	9.8	16.369	8.535	6.266	6.903	6.878	11.044	14.13192	5.31058	6.95486	5.82164	5.26614	4.39956	3.64408	2.8886	2.39976	10.53228	4.59954	3.42188	7.73256	380.88	295.32	223.56	204.24	173.88	248.4	322.92	171.12	69	488.52	251.16	115.92	281.52	43.05	50.9425	30.135	25.1125	22.96	22.2425	19.3725	19.3725	35.875	27.9825
11	9.336	17.524	18.655	18.322	21.537	20.7595	19.982	19.907	19.237	14.384	19.106	11.227	16.208	3.62186	3.79962	4.57732	4.84396	6.06606	4.08848	2.9997	2.79972	2.4442	5.42168	3.06636	4.95506	6.4438	176.64	129.72	168.36	173.88	234.6	187.68	118.68	140.76	74.52	411.24	278.76	204.24	207	24.395	14.35	9.3275	12.1975	9.3275	13.6325	9.3275	22.96	11.48	11.48
12	10.568	12.469	10.178	10.69	8.856	12.654	9.374	8.182	12.754	11.62	9.792	13.558	10.684	8.53248	4.35512	4.8884	4.35512	8.888	8.97688	4.7773	3.39966	3.7774	3.17746	3.59964	3.39966	3.6663	397.44	190.44	270.48	171.12	176.64	205.62	234.6	129.72	113.16	303.6	287.04	187.68	146.28	210.945	50.9425	29.4175	27.265	26.5475	40.8975	25.83	17.9375	27.9825	31.57
13	14.929	14.929	11.591	11.047	13.573	13.81	10.553	6.971	5.719	6.95	15.82	16.454	14.236	3.31078	3.31078	3.08858	4.19958	3.71074	3.46632	2.35532	1.84426	1.82204	9.48794	2.97748	3.37744	4.1107	195.96	195.96	107.64	187.68	162.84	154.56	115.92	74.52	41.4	505.08	251.16	231.84	264.96	30.135	34.44	38.0275	27.265	12.915	20.09	20.09	12.1975	16.5025	9.3275
14	13.6455	15.007	12.284	14.289	12.91	15.809	10.574	7.999	8.341	17.845	13.799	21.997	27.33	5.08838	2.86638	3.04414	2.68862	2.73306	2.19978	1.75538	1.53318	1.08878	5.57722	1.53318	2.37754	3.24412	328.44	253.92	281.52	168.36	151.8	126.96	107.64	71.76	52.44	466.44	212.52	383.64	345	72.4675	42.3325	27.9825	25.83	30.8525	24.395	27.9825	20.8075	30.135	28.7
15	20.249	24.079	21.716	19.657	21.243	22.829	23.115125	23.40125	20.576	19.888	19.2	26.872	23.5425	7.17706	4.31068	5.04394	4.31068	5.08838	4.84396	3.53298	2.57752	2.46642	7.19928	4.57732	5.82164	8.3325	311.88	126.96	154.56	171.12	190.44	176.64	110.4	60.72	46.92	402.96	220.8	270.48	316.02	52.3775	28.7	16.5025	16.5025	14.35	20.09	16.5025	15.785	11.48	19.3725
16	7.173	10.376	17.807	29.009	14.553	17.802	11.171	6.879	15.392	12.771	11.234	7.997	10.608	1.5938406	2.3055472	3.9567154	6.4457998	3.2336766	3.9556044	2.4821962	1.5285138	3.4201024	2.8377162	2.4961948	1.7769334	2.3570976	397.44	218.04	220.8	168.36	140.76	110.4	80.04	52.44	35.88	425.04	295.32	248.4	209.76	52.3775	43.7675	48.0725	61.705	18.655	15.0675	12.915	22.2425	6.4575	12.915
17	12.62	21.914	24.209	18.107	10.881	11.548	12.923	15.146	14.201	9.834	18.13	9.567	8.093	3.71074	5.15504	3.35522	3.13302	4.6662	3.28856	3.82184	1.73316	1.24432	5.48834	8.46582	8.17696	6.42158	278.76	227.7	176.64	118.68	171.12	223.56	126.96	118.68	82.8	306.36	364.32	422.28	369.84	47.355	28.7	33.005	37.31	20.8075	17.9375	33.005	25.83	22.96	12.1975
18	13.558	18.016	27.415	25.7865	24.158	25.56	23.752	13.957	10.053	14.581	13.354	13.693	11.431	5.91052	6.7771	6.59934	5.8883	2.86638	3.71074	6.15494	2.51086	1.08878	12.13212	3.46632	2.84416	6.39936	347.76	253.92	187.68	179.4	143.52	201.48	201.48	93.84	41.4	483	215.28	245.64	143.52	84.665	73.9025	50.9425	48.79	44.485	40.18	42.3325	35.1575	35.1575	80.36
19	5.638	5.509	5.155	4.753	8.799	7.079	9.021	8.627	8.483	9.672	8.687	5.241	6.209	6.31048	4.3329	4.93284	3.26634	5.19948	3.42188	3.62186	4.73286	3.31078	8.19918	5.82164	3.86628	5.42168	270.48	267.72	115.92	102.12	204.24	102.12	91.08	124.2	77.28	408.48	204.24	171.12	168.36	71.75	50.225	37.31	30.8525	34.44	26.5475	21.525	27.9825	23.6775	12.1975
20	14.768	16.977	9.939	11.509	8.199	8.583	9.626	8.925	9.868	9.164	13.533	8.556	15.768	11.8877	1.51096	1.75538	2.46642	5.57722	4.62176	3.26634	1.93314	3.42188	10.73226	2.1109	7.39926	5.38835	507.84	322.92	107.64	184.92	240.12	237.36	204.24	126.96	157.32	574.08	325.68	284.28	320.16	22.2425	30.8525	29.4175	17.22	17.22	15.0675	19.3725	17.22	20.8075	29.4175
21	10.601	9.142	13.593	7.42	13.317	10.843	13.373	7.942	12.944	10.577	12.308	13.242	6.448	4.82174	2.39976	4.02182	3.15524	4.31068	2.73306	2.97748	2.91082	2.37754	11.48774	2.73306	3.333	3.28856	342.24	182.16	218.04	132.48	160.08	102.12	82.8	74.52	77.28	386.4	184.92	129.72	140.76	54.53	39.4625	33.005	32.2875	30.135	27.9825	33.7225	31.57	28.7	26.5475
22	8.176	8.635	6.231	5.105	5.303	5.396	6.253	3.732	4.518	3.793	10.039	7.287	13.043	4.2218	2.4442	1.39986	1.08878	2.9997	1.31098	1.57762	1.46652	0.9999	5.64388	2.7775	1.64428	5.24392	518.88	187.68	212.52	129.72	309.12	146.28	132.48	121.44	118.68	242.88	311.88	168.36	234.6	58.1175	38.0275	37.31	35.875	38.745	38.0275	36.5925	22.96	27.265	20.8075
23	18.547	20.454	7.648	7.103	7.809	8.131	6.101	7.716	5.605	8.635	11.071	9.453	9.876	13.15424	11.08778	5.6661	6.73266	5.64388	6.17716	5.86608	3.68852	2.64418	16.70944	4.17736	3.64408	3.35522	554.76	430.56	306.36	296.7	287.04	350.52	353.28	234.6	171.12	502.32	361.56	278.76	298.08	93.9925	63.8575	74.62	81.0775	80.36	38.0275	45.92	31.57	43.05	38.745
24	7.152	12.805	14.895	14.427	11.799	9.469	12.553	17.218	14.109	5.7	6.112	10.533	13.657	8.95466	3.28856	5.57722	3.57742	5.62166	6.39936	6.08828	4.59954	5.6661	11.62106	4.68842	7.04374	9.64348	414	176.64	184.92	165.6	146.28	198.72	270.48	165.6	198.72	322.92	198.72	358.8	414	40.18	29.4175	58.1175	43.7675	43.7675	25.83	30.135	22.2425	18.655	18.655
[truncated: 29 more columns]
