# Supplementary material for: Endocrine profile dataset of fasting and normally eating young, healthy men and following activation of brain areas involved in ingestive behaviour
Source: Data Brief. 2019 Oct 17;27:104676. doi: 10.1016/j.dib.2019.104676 (PMC6838371; doi:10.1016/j.dib.2019.104676)
Supplement: Multimedia component 1 [file mmc1.zip › S1_hormones_normal_eating.txt]

subjects	Adiponektin_1A	Adiponektin_2A	Adiponektin_3A	Adiponektin_4A	Adiponektin_5A	Adiponektin_6A	Adiponektin_7A	Adiponektin_8A	Adiponektin_9A	Adiponektin_10A	Adiponektin_11A	Adiponektin_12A	Adiponektin_13A	ACTH_1A	ACTH_2A	ACTH_3A	ACTH_4A	ACTH_5A	ACTH_6A	ACTH_7A	ACTH_8A	ACTH_9A	ACTH_10A	ACTH_11A	ACTH_12A	ACTH_13A	Cortisol_1A	Cortisol_2A	Cortisol_3A	Cortisol_4A	Cortisol_5A	Cortisol_6A	Cortisol_7A	Cortisol_8A	Cortisol_9A	Cortisol_10A	Cortisol_11A	Cortisol_12A	Cortisol_13A	Insulin_1A	Insulin_2A	Insulin_3A	Insulin_4A	Insulin_5A	Insulin_6A	Insulin_7A	Insulin_8A	Insulin_9A	Insulin_10A
1	9.456	7.765	7.149	6.456	11.905	10.186	11.214	11.055	9.855	9.072	5.623	8.455	8.927	7.6659	6.26604	3.4441	3.79962	3.28856	3.06636	3.4441	3.73296	1.7776	9.17686	5.26614	3.17746	3.53298	466.44	378.12	190.44	184.92	135.24	121.44	99.36	212.52	85.56	383.64	361.56	171.12	212.52	296.3275	502.25	104.755	175.07	180.0925	88.2525	160.0025	375.97	289.87	58.1175
2	9.689	10.064	9.314	10.742	11.183	8.731	10.192	11.401	11.023	6.924	5.876	5.083	9.032	6.7771	5.02172	4.57732	3.82184	4.28846	5.82164	5.6661	3.5552	2.3331	9.08798	4.73286	4.1107	4.93284	364.32	284.28	132.48	168.36	96.6	132.48	162.84	132.48	66.24	405.72	264.96	154.56	218.04	34.44	320.005	84.665	133.455	88.97	54.53	41.615	599.83	103.32	40.18
3	12.835	13.441	14.764	13.925	17.026	16.288	14.078	18.252	12.926	11.71	10.219	10.14	11.394	8.35472	6.57712	3.1108	6.57712	3.19968	6.04384	3.53298	3.68852	5.91052	9.57682	5.73276	5.73276	9.37684	267.72	201.48	328.44	276	190.44	146.28	281.52	242.88	149.04	276	132.48	314.64	281.52	182.9625	553.1925	104.0375	96.50375	88.97	71.75	80.36	954.9925	800.0125	383.145
4	10.034	10.078	10.322	10.626	9.605	9.65	6.719	9.75	10.922	9.271	10.187	13.538	10.909	6.42158	4.17736	3.26634	4.91062	3.31078	3.84406	3.2219	3.68852	1.93314	9.64348	4.2218	2.95526	4.13292	378.12	237.36	124.2	229.08	154.56	124.2	124.2	176.64	80.04	441.6	284.28	176.64	262.2	149.9575	192.29	62.4225	70.315	132.02	25.83	21.525	131.3025	49.5075	30.8525
5	6.873	6.103	7.68	9.662	6.467	10.919	10.508	9.735	8.334	5.297	7.957	3.911	6.614	5.35502	4.93284	4.51066	5.79942	4.7773	4.42178	5.51056	4.13292	1.7776	13.5542	3.59964	5.3328	3.42188	325.68	469.2	251.16	314.64	195.96	168.36	245.64	226.32	69	430.56	298.08	223.56	237.36	74.62	462.07	261.17	187.985	110.495	60.9875	50.9425	480.725	168.6125	63.14
6	6.917	7.397	8.074	6.944	6.984	6.969	7.071	5.466	5.033	3.348	5.873	7.476	8.399	7.91032	5.17726	1.9998	2.79972	3.35522	4.95506	3.51076	2.13312	2.6664	11.48774	5.4439	5.48834	5.31058	295.32	361.56	99.36	154.56	110.4	129.72	143.52	82.8	55.2	378.12	289.8	215.28	220.8	93.275	355.1625	197.3125	217.4025	209.51	140.63	109.06	200.9	373.8175	48.79
7	12.057	8.226	6.953	8.176	8.995	5.798	6.312	7.121	6.691	4.964	5.075	4.851	4.703	5.04394	6.2216	5.53278	5.1106	4.71064	6.84376	5.97718	3.8885	2.222	7.3326	6.58823	5.84386	5.71054	245.64	226.32	165.6	126.96	124.2	151.8	135.24	96.6	55.2	320.16	364.32	201.48	198.72	20.8075	345.1175	101.1675	133.455	55.965	38.0275	20.8075	184.3975	48.0725	24.395
8	9.634	14.097	13.987	18.542	14.886	13.244	17.043	18.814	16.14	11.391	9.129	12.399	12.86	11.4433	8.75468	10.84336	9.19908	7.06596	4.73286	3.91072	5.75498	3.26634	7.9992	7.51036	10.19898	7.31038	353.28	245.64	242.88	267.72	190.44	143.52	110.4	117.3	124.2	339.48	391.92	320.16	281.52	69.5975	520.905	46.6375	159.285	147.805	56.6825	33.005	252.56	321.44	53.095
9	8.192	8.917	7.314	8.182	9.265	9.366	10.045	8.313	11.529	8.117	9.941	10.913	16.029	6.97708	7.73256	7.91032	6.62156	5.26614	4.51066	4.53288	2.62196	2.15534	3.71074	5.26614	3.39966	4.5551	449.88	425.04	345	245.64	165.6	248.4	179.4	113.16	82.8	449.88	306.36	176.64	190.44	76.055	771.3125	39.4625	124.845	106.9075	30.8525	34.44	442.6975	132.7375	53.095
10	5.439	4.589	9.196	14.074	10.309	6.741	6.979	12.069	10.23	6.538	5.168	6.484	9.282	6.5549	4.28846	4.17736	7.42148	5.95496	4.17736	3.97738	2.37754	1.2221	8.42138	5.555	6.35492	7.5548	303.6	165.6	149.04	309.12	231.84	132.48	93.84	63.48	35.88	419.52	253.92	240.12	281.52	63.8575	413.9975	72.4675	186.55	132.02	84.665	46.6375	728.2625	88.97	40.8975
11	9.404	18.534	25.126	23.612	18.594	20.022	18.503	19.8695	21.236	20.6755	20.115	12.164	13.994	4.5551	5.48834	4.95506	7.46592	3.82184	5.51056	4.82174	2.31088	2.02202	4.51066	7.06596	5.46612	6.19938	176.64	215.28	149.04	267.72	99.36	107.64	138	77.28	35.88	207	284.28	173.88	231.84	61.705	188.7025	83.23	110.495	137.76	91.84	76.055	457.0475	91.1225	53.8125
12	12.016	12.414	13.505	12.514	12.687	12.439	11.148	12.684	12.655	16.33	9.615	14.25	10.983	31.48574	4.31068	5.06616	3.8885	3.79962	5.95496	4.84396	2.8886	2.13312	7.13262	5.79942	6.37714	5.79942	518.88	408.48	193.2	270.48	118.68	270.48	229.08	151.8	82.8	333.96	298.08	281.52	135.24	56.6825	290.5875	36.5925	78.925	66.01	127.715	167.1775	187.985	124.1275	51.66
13	9.659	15.023	11.052	6.837	8.427	12.761	9.938	7.255	5.352	6.158	13.504	13.633	19.921	10.1101	5.91052	2.64418	5.95496	5.06616	4.91062	3.31078	2.35532	2.13312	9.75458	4.04404	2.73306	4.444	527.16	320.16	184.92	184.92	253.92	229.08	173.88	171.12	77.28	516.12	295.32	284.28	256.68	92.5575	330.7675	117.67	93.9925	102.6025	47.355	45.2025	191.5725	93.275	51.66
14	8.839	11.577	19.106	8.006	14.072	11.036	14.749	10.978	11.469	16.901	14.192	22.37	17.818	4.46622	4.7773	4.48844	4.39956	3.7774	2.57752	2.68862	1.71094	1.42208	3.6663	2.08868	2.42198	2.84416	325.68	333.96	168.36	347.76	104.88	143.52	91.08	160.08	91.08	342.24	149.04	126.96	270.48	44.485	295.61	97.58	200.1825	99.7325	72.4675	60.27	324.31	162.8725	71.0325
15	13.227	14.143	15.5	14.046	16.139	15.214	22.115	14.04	14.487	13.977	21.261	11.543	22.101	5.97718	7.86588	4.37734	6.42158	6.17716	3.62186	4.97728	2.57752	2.84416	4.28846	5.42168	8.37694	7.2215	328.44	303.6	151.8	237.36	276	126.96	151.8	80.04	46.92	281.52	278.76	325.68	289.8	64.575	274.085	88.2525	274.8025	204.4875	179.375	129.15	426.9125	126.28	40.8975
16	11.156	17.637	17.222	14.037	16.39	5.956	18.116	9.497	21.664	17.819	12.257	18.335	9.899	4.444	3.04414	3.17746	3.9996	2.93304	5.1106	3.57742	3.48854	6.04384	4.6662	2.222	3.42188	1.91092	226.32	160.08	124.2	140.76	129.72	132.48	133.86	135.24	144.9	154.56	136.62	118.68	71.76	654.36	574.7175	139.195	243.95	329.3325	271.215	47.355	121.2575	203.77	79.6425
17	18.924	7.887	18.352	10.176	11.125	9.858	10.637	6.16	9.317	11.943	14.921	17.319	10.436	4.59954	8.68802	5.95496	3.333	2.19978	3.333	4.06626	4.48844	1.111	9.35462	7.35482	3.17746	5.68832	458.16	574.08	284.28	358.8	146.28	212.52	251.16	224.94	198.72	463.68	342.24	220.8	212.52	54.53	396.7775	96.145	119.8225	162.8725	89.6875	80.36	386.015	147.0875	41.615
18	13.195	9.969	21.18	14.603	16.616	19.969	16.405	12.841	19.994	11.415	14.271	10.883	12.462	32.64118	3.53298	2.57752	5.8883	2.59974	4.51066	4.37734	4.24402	1.75538	3.26634	4.7773	2.08868	2.6664	574.08	458.16	135.24	231.84	245.64	113.16	131.1	149.04	96.6	452.64	284.28	237.36	209.76	160.72	952.1225	166.46	243.95	168.6125	112.6475	112.6475	377.405	178.6575	91.84
19	6.37	5.011	5.705	4.971	4.247	6.651	7.765	9.055	9.623	6.558	8.267	4.801	2.519	5.3328	6.68822	4.95506	4.71064	5.53278	6.1105	6.86598	6.48824	6.04384	5.2217	4.48844	3.79962	3.06636	264.96	245.64	110.4	115.92	99.36	135.24	168.36	247.02	267.03	287.04	212.52	240.12	138	302.0675	572.565	111.93	213.815	131.3025	99.7325	63.14	70.315	104.755	185.115
20	6.481	18.235	6.038	3.598	8.697	8.184	9.598	3.224	8.76	11.832	15.964	11.803	10.133	10.15454	2.51086	6.24382	3.6663	3.08858	3.73296	4.28846	3.42188	2.53308	7.06596	4.71064	6.28826	5.555	518.88	292.56	331.2	270.48	226.32	110.4	143.52	262.2	113.16	184.92	358.8	278.76	336.72	55.965	477.855	158.5675	229.6	172.9175	101.885	95.4275	233.905	116.9525	43.05
21	8.127	8.454	8.636	6.276	10.993	8.868	11.763	10.969	9.865	11.575	6.073	11.721	11.171	4.93284	3.02192	4.444	3.97738	3.53298	3.02192	4.02182	2.39976	1.79982	6.53268	4.444	2.68862	3.39966	339.48	215.28	207	195.96	151.8	124.2	149.04	102.12	60.72	314.64	165.6	138	160.08	68.88	482.16	234.6225	104.755	198.7475	106.9075	106.19	292.74	119.105	35.1575
22	5.74	6.659	4.899	4.583	5.255	7.481	5.518	6.084	5.047	7.042	7.189	10.005	8.899	10.3323	7.95476	4.79952	4.79952	4.71064	3.68852	3.57742	5.37724	2.71084	9.53238	3.93294	4.64398	2.59974	386.4	287.04	171.12	157.32	85.56	149.04	118.68	165.6	91.08	303.6	251.16	229.08	237.36	49.5075	528.08	60.9875	169.33	101.885	43.7675	47.355	574.7175	170.765	33.005
23	7.852	11.307	10.35	5.435	7.649	6.527	8.015	12.871	8.343	7.823	11.289	14.378	10.112	12.50986	5.04394	7.4437	8.4436	3.82184	5.6661	10.2212	2.222	1.46652	15.93174	4.64398	7.37704	3.31078	576.84	466.44	449.88	361.56	281.52	295.32	273.24	251.16	143.52	546.48	471.96	382.26	292.56	46.6375	505.12	144.2175	214.5325	89.6875	96.8625	262.605	446.285	347.27	55.965
24	7.115	12.546	14.228	15.591	11.803	11.141	15.599	14.673	13.936	9.292	8.683	12.622	13.338	2.91082	5.02172	9.15464	4.17736	2.91082	4.62176	5.97718	3.8885	3.04414	10.15454	3.39966	7.28816	7.2215	187.68	140.76	245.64	317.4	124.2	118.68	193.2	154.56	115.92	345	314.64	311.88	234.6	377.405	597.6775	81.795	290.5875	111.93	34.44	25.1125	426.195	238.9275	32.2875
[truncated: 29 more columns]
