# Supplementary material for: Endocrine profile dataset of fasting and normally eating young, healthy men and following activation of brain areas involved in ingestive behaviour
Source: Data Brief. 2019 Oct 17;27:104676. doi: 10.1016/j.dib.2019.104676 (PMC6838371; doi:10.1016/j.dib.2019.104676)
Supplement: Multimedia component 1 [file mmc1.zip › S3_Rating_normal_eating.txt]

Rating_Picture_1_A	Rating_Picture_2_A	Rating_Picture_3_A	Rating_Picture_4_A	Rating_Picture_5_A	Rating_Picture_6_A	Rating_Picture_7_A	Rating_Picture_8_A	Rating_Picture_9_A	Rating_Picture_10_A	Rating_Picture_11_A	Rating_Picture_12_A	Rating_Picture_13_A	Rating_Picture_14_A	Rating_Picture_15_A	Rating_Picture_16_A	Rating_Picture_17_A	Rating_Picture_18_A	Rating_Picture_19_A	Rating_Picture_20_A	Rating_Picture_21_A	Rating_Picture_22_A	Rating_Picture_23_A	Rating_Picture_24_A	Rating_Picture_25_A	Rating_Picture_26_A	Rating_Picture_27_A	Rating_Picture_28_A	Rating_Picture_29_A	Rating_Picture_30_A	Rating_Picture_31_A	Rating_Picture_32_A	Rating_Picture_33_A	Rating_Picture_34_A	Rating_Picture_35_A	Rating_Picture_36_A	Rating_Picture_37_A	Rating_Picture_38_A	Rating_Picture_39_A	Rating_Picture_40_A	Rating_Picture_41_A	Rating_Picture_42_A	Rating_Picture_43_A	Rating_Picture_44_A	Rating_Picture_45_A	Rating_Picture_46_A	Rating_Picture_47_A	Rating_Picture_48_A	Rating_Picture_49_A	Rating_Picture_50_A
4	7	8	8	7	6	4	4	8	3	8	1	4	2	1	3	6	7	4	5	5	5	6	8	5	2	4	6	2	3	6	1	3	4	6	5	1	3	3	3	7	3	4	3	2	2	2	6	3	6
4	8	8	8	8	4	7	2	8	5	8	6	6	2	4	4	6	7	6	5	4	4	5	6	6	8	7	8	6	4	3	5	6	7	5	6	3	5	2	5	7	6	6	7	6	5	3	5	6	5
2	6	7	3	2	5	3	1	5	4	6	3	4	2	4	2	7	6	4	3	2	5	2	6	3	6	5	5	3	2	3	4	5	7	6	3	4	4	3	3	7	5	6	7	4	2	2	5	3	6
1	8	7	8	8	4	3	2	8	3	8	7	3	7	8	8	6	6	4	7	7	7	8	7	6	7	7	8	7	6	6	7	7	8	7	6	3	3	6	3	8	8	7	8	4	6	3	7	5	8
7	5	4	3	7	2	2	3	6	4	8	3	3	3	6	5	8	4	6	2	6	3	2	3	6	8	7	8	3	3	3	5	4	3	7	3	7	1	3	6	7	6	6	7	5	4	3	6	3	5
1	4	4	6	7	7	5	3	8	4	6	3	1	3	3	3	8	5	4	5	5	5	3	6	3	7	8	7	3	3	2	4	6	7	8	2	2	2	2	3	6	7	7	8	2	2	1	4	4	3
3	8	4	7	7	7	8	5	7	6	8	5	6	3	6	5	3	6	7	7	7	6	7	7	7	6	4	3	7	5	5	7	6	7	3	6	5	7	4	6	8	5	7	7	4	6	3	7	7	7
1	6	5	6	7	7	5	2	8	2	6	1	3	2	2	3	8	4	2	5	5	2	2	5	1	7	7	6	1	1	3	2	2	5	6	2	1	4	1	2	7	6	6	2	3	1	1	3	1	1
2	4	2	2	1	2	6	2	2	2	3	6	2	1	4	3	1	6	6	6	3	3	1	8	3	5	2	7	2	2	4	4	1	1	2	3	2	2	3	3	1	2	2	2	3	1	1	2	5	3
1	6	6	4	5	5	5	4	7	4	8	4	5	3	6	3	5	5	2	5	3	6	5	6	6	7	7	6	4	4	5	3	4	7	5	1	1	5	4	3	7	7	7	6	1	2	1	5	5	4
2	8	7	7	6	5	7	5	7	6	7	6	6	2	2	3	5	7	5	3	5	2	2	7	4	5	4	5	6	2	2	3	5	7	6	2	2	6	7	7	7	6	7	7	5	3	6	3	6	6
2	7	5	3	6	2	8	6	5	6	3	7	6	5	5	5	7	8	4	7	4	5	2	8	6	5	4	7	5	2	3	6	3	5	5	6	2	5	6	3	3	6	2	2	2	4	3	7	2	7
3	4	2	3	3	3	5	2	2	3	3	4	3	2	3	3	2	5	3	3	4	3	3	4	3	2	2	3	4	2	2	3	3	2	3	3	2	4	3	3	4	2	2	1	2	2	2	5	3	3
2	4	5	3	4	2	4	2	4	3	4	3	5	4	2	2	4	3	2	3	3	3	4	5	4	5	4	3	4	3	2	2	3	4	3	2	4	3	2	3	4	4	2	4	2	2	2	4	2	3
2	6	3	3	6	4	7	2	5	4	5	4	3	3	3	3	4	5	2	3	2	2	2	4	3	3	5	4	4	3	2	4	5	4	5	2	4	4	4	4	4	5	5	3	2	3	2	2	3	3
3	8	8	6	3	3	6	1	8	1	7	3	3	3	8	2	6	4	4	3	1	8	2	5	3	2	1	2	5	1	1	1	6	4	8	1	6	6	2	3	8	5	7	8	1	1	2	6	2	6
4	5	4	7	6	6	6	1	8	2	6	5	1	4	5	1	7	2	4	1	4	1	2	1	3	7	3	6	2	1	3	3	3	7	4	2	2	1	1	4	7	3	4	6	2	2	3	4	5	2
8	2	2	5	1	2	8	1	5	2	1	6	2	1	3	2	2	8	6	4	5	6	8	8	6	4	1	3	4	6	4	2	1	1	1	1	8	8	5	3	2	1	2	3	2	5	1	2	2	4
4	6	5	5	7	5	7	3	5	3	5	3	4	2	2	2	4	5	4	5	4	4	2	6	4	4	5	5	2	4	3	3	2	5	5	4	1	2	1	4	5	5	5	4	3	1	3	3	4	3
8	6	4	5	8	3	4	7	6	3	7	6	4	4	7	2	5	6	7	7	6	7	6	7	6	6	7	7	6	6	6	6	3	6	7	4	4	7	6	6	6	8	7	6	6	6	2	6	6	7
2	7	6	7	7	5	5	3	8	3	7	3	3	2	4	3	6	7	5	3	6	3	3	4	3	4	4	7	3	2	2	3	3	7	7	3	2	3	3	5	6	6	6	7	2	2	2	7	3	5
2	8	7	8	8	6	7	7	8	7	7	3	7	7	6	4	7	4	7	7	7	8	7	5	4	7	6	6	7	5	7	7	8	7	8	6	7	4	4	6	8	8	8	7	7	4	3	8	5	7
2	5	4	6	6	6	3	2	6	3	5	3	3	4	3	2	7	2	3	2	2	4	3	2	3	6	6	6	2	2	3	3	4	6	5	3	3	2	3	2	5	6	6	6	2	2	2	3	3	3
3	8	6	7	6	4	6	4	6	6	8	2	5	4	5	4	7	7	3	6	5	3	2	8	5	7	4	6	2	3	3	3	7	7	6	3	2	2	3	4	8	6	7	8	5	2	6	6	2	5
[truncated: 22 more columns]
