# Supplementary material for: Endocrine profile dataset of fasting and normally eating young, healthy men and following activation of brain areas involved in ingestive behaviour
Source: Data Brief. 2019 Oct 17;27:104676. doi: 10.1016/j.dib.2019.104676 (PMC6838371; doi:10.1016/j.dib.2019.104676)
Supplement: Multimedia component 1 [file mmc1.zip › S4_Rating_fasting.txt]

Rating_Picture_1_B	Rating_Picture_2_B	Rating_Picture_3_B	Rating_Picture_4_B	Rating_Picture_5_B	Rating_Picture_6_B	Rating_Picture_7_B	Rating_Picture_8_B	Rating_Picture_9_B	Rating_Picture_10_B	Rating_Picture_11_B	Rating_Picture_12_B	Rating_Picture_13_B	Rating_Picture_14_B	Rating_Picture_15_B	Rating_Picture_16_B	Rating_Picture_17_B	Rating_Picture_18_B	Rating_Picture_19_B	Rating_Picture_20_B	Rating_Picture_21_B	Rating_Picture_22_B	Rating_Picture_23_B	Rating_Picture_24_B	Rating_Picture_25_B	Rating_Picture_26_B	Rating_Picture_27_B	Rating_Picture_28_B	Rating_Picture_29_B	Rating_Picture_30_B	Rating_Picture_31_B	Rating_Picture_32_B	Rating_Picture_33_B	Rating_Picture_34_B	Rating_Picture_35_B	Rating_Picture_36_B	Rating_Picture_37_B	Rating_Picture_38_B	Rating_Picture_39_B	Rating_Picture_40_B	Rating_Picture_41_B	Rating_Picture_42_B	Rating_Picture_43_B	Rating_Picture_44_B	Rating_Picture_45_B	Rating_Picture_46_B	Rating_Picture_47_B	Rating_Picture_48_B	Rating_Picture_49_B	Rating_Picture_50_B
1	2	2	2	1	2	8	7	3	7	5	3	5	2	6	3	3	8	8	8	7	8	7	8	7	2	3	3	2	4	8	5	4	3	3	6	1	5	4	7	2	1	3	4	4	3	4	7	4	8
7	8	8	8	8	6	8	8	8	8	8	8	8	4	6	8	6	8	8	6	8	8	8	8	7	8	8	8	8	6	7	6	8	8	8	8	5	8	6	7	8	8	8	6	4	6	4	7	8	8
6	7	8	5	8	6	8	6	6	7	6	7	6	6	8	5	7	8	7	8	6	8	7	8	8	7	7	5	7	4	6	8	4	7	6	5	8	7	3	6	7	6	6	7	3	6	4	6	7	8
6	8	7	7	8	8	8	7	8	8	8	8	4	6	8	8	5	8	7	8	7	7	7	7	6	7	6	7	6	6	7	8	8	8	8	7	5	6	6	7	8	8	7	8	7	6	5	7	4	8
7	8	8	6	8	6	6	7	8	8	8	6	5	7	7	8	8	7	8	7	8	6	8	8	7	8	7	6	8	7	7	8	6	7	7	7	8	6	7	8	7	7	6	7	8	6	5	8	6	8
6	7	7	7	8	6	8	8	8	6	6	7	6	2	7	5	8	8	7	8	8	8	6	8	8	8	8	7	7	5	5	5	8	8	8	6	4	6	6	4	5	7	6	7	5	7	4	7	8	8
2	3	2	5	2	3	8	4	4	3	5	6	7	2	3	3	1	6	5	3	5	3	5	6	6	2	1	1	5	3	4	4	3	5	2	4	1	6	3	2	6	3	5	6	2	5	3	2	6	5
7	6	3	3	3	3	8	5	2	2	5	7	7	6	7	7	5	8	8	8	8	7	8	8	8	3	2	4	6	8	8	7	2	3	6	8	7	8	5	8	3	2	6	4	7	7	7	8	8	8
2	6	2	2	3	3	8	6	2	2	7	6	7	2	5	6	1	8	7	7	8	7	6	8	7	5	5	6	3	4	5	3	1	4	1	6	3	4	2	3	2	2	4	3	4	2	2	6	7	3
4	6	5	4	5	4	7	1	5	6	6	5	7	1	5	4	3	8	7	6	5	7	8	8	7	4	4	3	6	6	6	5	4	5	3	5	1	7	5	3	4	4	4	4	1	4	2	6	1	5
5	8	7	8	8	8	8	6	7	7	8	8	8	2	3	7	2	8	6	4	5	7	7	7	7	3	6	6	7	3	6	5	4	8	7	1	3	7	7	7	7	6	7	6	3	2	6	6	6	6
2	7	7	3	7	3	8	3	6	8	5	7	7	3	6	7	5	8	8	7	4	6	7	8	6	3	2	4	6	6	5	3	3	3	7	4	6	8	3	5	3	2	4	3	4	2	3	5	2	8
5	8	5	7	7	7	8	6	6	7	7	7	6	3	5	6	4	8	7	8	8	8	8	8	8	4	3	4	7	7	8	7	6	5	4	6	4	8	7	6	7	5	5	7	5	7	4	8	7	8
4	3	6	4	6	3	7	3	7	6	6	4	6	2	3	4	4	2	5	5	6	4	5	7	4	4	4	4	5	6	3	3	3	6	4	5	4	6	3	4	6	7	5	6	4	3	3	4	4	5
6	8	6	6	8	4	8	7	8	6	7	6	6	5	6	5	5	7	5	6	5	5	6	6	5	4	6	6	7	5	5	5	5	7	6	6	5	7	5	7	8	8	7	5	4	5	5	4	7	5
7	3	8	2	8	2	6	3	8	3	4	8	8	7	8	7	7	8	6	6	6	8	7	7	7	2	3	4	8	3	8	6	4	1	8	4	4	8	5	3	8	6	7	8	6	8	2	8	7	8
5	6	6	6	7	6	6	5	5	7	6	6	5	3	5	5	4	6	5	5	6	6	8	5	5	7	8	4	7	7	7	5	8	5	7	7	6	6	6	6	7	6	6	7	7	6	7	6	5	6
7	5	4	3	4	5	8	4	7	4	4	6	6	1	3	4	5	8	6	6	5	4	8	8	3	4	1	3	5	7	7	3	1	1	1	5	8	8	3	4	5	5	1	5	4	5	4	6	1	4
3	8	8	8	7	8	8	7	8	3	7	7	7	1	4	6	5	8	8	7	6	8	5	8	7	5	2	3	5	5	6	3	3	6	7	4	1	7	3	6	6	5	7	6	5	2	3	6	3	6
8	3	7	3	3	3	2	2	3	3	3	3	3	7	3	3	2	2	4	3	2	3	3	2	3	3	3	3	3	2	2	8	3	3	3	3	8	3	3	4	3	2	3	3	3	4	2	3	2	3
6	6	6	7	5	4	6	4	7	6	6	7	5	3	7	6	8	6	8	6	8	7	7	6	4	5	4	7	4	5	6	6	4	7	6	5	2	6	6	7	6	6	6	8	4	4	3	8	6	7
4	8	8	7	8	7	8	6	8	5	8	7	7	5	5	6	8	8	7	2	2	8	6	8	4	7	5	7	5	4	6	8	5	8	8	6	8	8	4	5	8	8	8	7	7	8	7	8	5	8
4	8	8	8	6	8	7	8	8	6	8	5	7	6	6	6	5	7	6	7	7	7	7	8	7	7	5	5	8	7	7	5	7	8	7	7	6	8	7	6	7	7	7	7	7	8	5	8	7	7
4	8	5	7	7	6	8	3	7	5	8	3	5	6	6	4	8	7	5	6	5	4	3	8	5	6	5	6	6	2	3	6	4	7	7	4	3	2	7	6	7	6	5	8	4	2	5	6	5	5
[truncated: 22 more columns]
