# Supplementary material for: Endocrine profile dataset of fasting and normally eating young, healthy men and following activation of brain areas involved in ingestive behaviour
Source: Data Brief. 2019 Oct 17;27:104676. doi: 10.1016/j.dib.2019.104676 (PMC6838371; doi:10.1016/j.dib.2019.104676)
Supplement: Multimedia component 1 [file mmc1.zip › S5_Reaction_time_rating.txt]

subj	pic	A	B
1	1	1975.9	2571.8
1	2	2955.2	4954.9
1	3	2453.9	6573.9
1	4	3222.6	4446.6
1	5	5976.1	2550.7
1	6	4656.1	4519.8
1	7	4984.5	1567.6
1	8	4106.4	5505.7
1	9	3363.7	5597.5
1	10	4429.2	5183.1
1	11	2937.8	4672.2
1	12	5109.9	2495.3
1	13	NA	6298.9
1	14	5955.7	4628.5
1	15	4636.4	3774.9
1	16	5531.6	5575.5
1	17	3343.1	5175.8
1	18	5466.6	3085
1	19	6303.2	4554.5
1	20	2371.4	1961.9
1	21	4977	3576.1
1	22	5935.3	3509.9
1	23	2924.9	5384.9
1	24	6726.3	3174
1	25	4246.9	2274.1
1	26	4212.1	4391.8
1	27	5250.8	6002.4
1	28	5592.3	8093.5
1	29	5347.5	4784.4
1	30	3224.8	5361.9
1	31	3768.6	3073.7
1	32	3886.6	4616.9
1	33	2694.2	5340.4
1	34	4640.8	7349.6
1	35	3747.6	4799.5
1	36	3849.5	4672.1
1	37	2764.6	2271.3
1	38	4932.9	5786.5
1	39	4084.4	7148.4
1	40	6626.6	6672.1
1	41	5249.5	4577.6
1	42	4744.3	3488.4
1	43	10194.4	7127.7
1	44	6378.3	6059.6
1	45	4624.5	5476.4
1	46	4157.9	6135.1
1	47	4559.3	5334.1
1	48	4976.2	2502.4
1	49	4993.8	3976
1	50	5366.3	2820
1	51	2232.8	7903.5
1	52	4833.4	7420.2
1	53	3704.7	2615
1	54	7321.1	4406.4
1	55	3369.6	3208.3
1	56	6393.8	3624.7
1	57	3529.7	3027.7
1	58	6155.5	6288.5
1	59	5198	2853.5
1	60	4785	5478.6
1	61	4425.8	3125.4
1	62	4905.8	2823.7
1	63	14162.5	3928.9
1	64	4141.5	6232.5
1	65	3424.3	2385
1	66	7832.4	3432.1
1	67	7657.4	5309
1	68	5850.5	5666.7
1	69	6384.5	5252.3
1	70	3417.4	3085.5
1	71	5245.4	3310.3
1	72	5095	3333.3
2	1	4021.7	2917
2	2	2864	4178.7
2	3	3866.8	2841.9
2	4	3865.9	3621.2
2	5	2647.9	5406.9
2	6	4801.7	4274.5
2	7	5788.3	2744.1
2	8	3768.4	5733.3
2	9	6870.5	3210.7
2	10	6774.9	4091.7
2	11	5305.3	3368.3
2	12	2924.3	1619.5
2	13	9096.4	4949.9
2	14	4133.3	3530.3
2	15	4057.2	2817.4
2	16	6911.2	3013.4
2	17	3805.8	3520.7
2	18	5136.1	4489.2
2	19	4753.6	4304.7
2	20	5815.4	4225.6
2	21	6218.5	3649.2
2	22	5059.9	3275.5
2	23	5941.5	4175.5
2	24	4626.6	2942.8
2	25	6550.1	5189.2
2	26	6813.3	4526.9
2	27	6249.9	2597.5
2	28	3872	2994.2
2	29	3739.7	3048
2	30	4368	4101.8
2	31	4310.1	3823.4
2	32	4578.3	3715.5
2	33	4115.6	4764.5
2	34	3890.7	4307.8
2	35	5721.7	4751.5
2	36	4069.4	2469.7
2	37	4735.1	4576.7
2	38	6544.6	2179.6
2	39	3820.1	3797.7
2	40	5978.5	6463.8
2	41	4068.8	2773.7
2	42	4057.2	3130.9
2	43	6145.1	4103.2
2	44	4045	3942.4
2	45	4200.1	4191.8
2	46	3805.7	2341.6
2	47	3787.7	3721
2	48	7610.7	3493.5
2	49	5232.7	3172.5
2	50	5036.1	2756.3
2	51	5751.8	6779.5
2	52	5068.6	2938.3
2	53	4479.1	3164.7
2	54	5546.5	4379.3
2	55	6193.3	3131.3
2	56	4000.6	3940.7
2	57	8239.8	4190.9
2	58	4561.5	5275.5
2	59	5684.3	4884.9
2	60	6123	2654.4
2	61	4931.9	3888.8
2	62	6636.7	2561.6
2	63	5075.5	3044.3
2	64	5786.9	4330.1
2	65	9019.6	3692.2
2	66	5599.1	4782.3
2	67	9182.9	4557.5
2	68	6596.7	4254.8
2	69	5542	3659
2	70	5422.1	2993.5
2	71	3308.9	3672.6
2	72	5382.9	3140.5
3	1	4061.9	3252.1
3	2	2886.9	3670
3	3	3752.9	4071.2
3	4	2598.5	3631.1
3	5	2631.4	1480.5
3	6	2944.9	3409.1
3	7	4637.4	4328.1
3	8	3312.6	3259.1
3	9	4764.7	3147.1
3	10	3551.9	3668.4
3	11	2491.6	3492.4
3	12	2958.6	3835.3
3	13	2132.9	2615.5
3	14	3736.6	3254.4
3	15	3161.1	3465.1
3	16	4531.8	6010.3
3	17	4065.9	2966.4
3	18	4509.3	2293.5
3	19	3427.4	2872.6
3	20	3051.4	2865.9
3	21	3804.1	3062.5
3	22	3869.3	1729.1
3	23	3070.9	4025.7
3	24	2377.1	3255.8
3	25	4406.1	2493.5
3	26	3532.9	3028.8
3	27	6340.2	2256.6
3	28	2460.5	3594.9
3	29	3281.2	4746.5
3	30	3237.1	3103.9
3	31	4761	3093.8
3	32	4652.8	2580.8
3	33	3615.2	3896.1
3	34	2586.2	3498.1
3	35	3018.9	2749.5
3	36	3962.5	4000.1
3	37	3232.2	2865.6
3	38	3613.7	2854
3	39	4298.7	3153.4
3	40	5546.8	4268.3
3	41	3052.2	5287.5
3	42	2419.5	3588.5
3	43	4871.6	4388.5
3	44	3450.4	4381.9
3	45	3520.3	4673.1
3	46	3028.3	4100.4
3	47	3382.7	3080
3	48	4233.1	3565.6
3	49	4803.6	2823.1
3	50	4923.3	2841.8
3	51	2327.7	3200.3
3	52	3542.7	3162.7
3	53	2917.5	3496.4
3	54	3601.8	3526
3	55	4831.6	3223.6
3	56	3785.5	3011.3
3	57	3717.1	3870.7
3	58	2885.2	3258.6
3	59	4682.8	2384.5
3	60	3546.7	3869.7
3	61	3869.3	3744.1
3	62	5092.1	4050.1
3	63	4008.3	2079.6
3	64	4143.8	2919.3
3	65	3539.3	2562.7
3	66	4430.4	3626.4
3	67	5899.4	3109.4
3	68	3387.1	3693.6
3	69	4502	2553.9
3	70	5376.5	3005.3
3	71	4935.9	2213.9
3	72	4641.5	2773.8
4	1	3656	3820.9
4	2	3242.3	3100.5
4	3	2880.3	4444.5
4	4	4081.7	4871.4
4	5	2881.3	3409.7
4	6	4409.3	2740.4
4	7	4632.4	3899.5
4	8	4466.3	3544.8
4	9	3608.9	3289.5
4	10	4164.2	3737.6
4	11	2893.8	3242.9
4	12	3883.7	4237.5
4	13	2626.9	4127.6
4	14	3626.1	3253.3
4	15	3220.7	3403.9
4	16	3935.7	5395.5
4	17	4893.8	4635.7
4	18	2987.4	3256.9
4	19	3978.6	3388.7
4	20	4697.9	3981.1
4	21	3287.2	4331.7
4	22	3919.2	4315.6
4	23	3829.6	4695.1
4	24	3373.7	3321.7
4	25	5718.8	5503
4	26	3907.2	3613.9
4	27	3150.1	4302
4	28	3138	5557
4	29	5236.9	4667.2
4	30	4037.2	4572.5
4	31	3468.1	3568.4
4	32	3465.3	3189.3
4	33	3996.6	5215.2
4	34	2727.6	2987.1
4	35	3754	3395.9
4	36	3296.5	3674.3
4	37	3873.3	6491.9
4	38	4384	5789.9
4	39	4630.2	4130
4	40	5167	3739.2
4	41	3981.5	4348.1
4	42	4211	2986.2
4	43	3319.8	3271.7
4	44	3869.9	2870.4
4	45	3620.5	4740.9
4	46	3090.6	5442.3
4	47	4912.8	5163
4	48	3440.5	3386.1
4	49	4597.6	3651.1
4	50	3375.6	2794.2
4	51	3602.1	3728.5
4	52	4541.3	4980
4	53	5298.3	6433.4
4	54	3575	1895
4	55	4512.8	5455.3
4	56	3198.5	3607.7
4	57	3302.4	4387
4	58	2848	3548.4
4	59	4824.4	3478.8
4	60	2909.3	3790.1
4	61	4085.9	4456.1
4	62	2589.7	3546.6
4	63	4355	3637.6
4	64	3332.2	3871
4	65	4858.3	3775.8
4	66	4166.2	3187.6
4	67	4654.5	5361.5
4	68	3698.8	4374.3
4	69	2932.8	3465
4	70	4121.3	4643.8
4	71	3430.2	3752.8
4	72	3402.7	4504.9
5	1	3818.2	2737
5	2	3703.7	3322.7
5	3	3410.8	4006.4
5	4	3101.9	2772.5
5	5	4096.4	3313.9
5	6	3050	4617.2
5	7	3274.9	3840.8
5	8	3073.1	3633.2
5	9	2692.2	3133.8
5	10	3073.8	3461.7
5	11	2958.3	3793.7
5	12	2916.7	4235.9
5	13	3125.7	2741.3
5	14	3517.5	3844.5
5	15	3086.1	3030.8
5	16	3224.6	3059.3
5	17	3493.2	2824
5	18	3811.6	3512.7
5	19	2775	2951.7
5	20	3718.4	3917.5
5	21	2486.1	3657.1
5	22	2630.5	2713.8
5	23	2518.5	3532.7
5	24	2784.1	4153.8
5	25	3102.8	3365.6
5	26	2523.9	3110.2
5	27	2645.4	2965.1
5	28	3197.3	2864.9
5	29	2760.4	2996
5	30	3623.2	4080.3
5	31	2436.6	3200.9
5	32	2727.8	2981.8
5	33	3469.6	3679.8
5	34	4888.2	3733.7
5	35	2772.9	3013.4
5	36	2412.9	2668.6
5	37	3156.8	2781.2
5	38	2551.6	3426
5	39	2493.6	3367.4
5	40	4156.2	2959
5	41	2652.7	3388.4
5	42	3849	3372.6
5	43	3374.1	4982.5
5	44	3277.2	3861.4
5	45	2841.9	3082.2
5	46	2896.2	4270.9
5	47	3027.5	4349.7
5	48	3735.6	3322.5
5	49	2936.7	4369.7
5	50	3020.5	3022.9
5	51	2673	3246.8
5	52	2925.9	2987.4
5	53	3403.9	4021.2
5	54	4777.1	2754.6
5	55	4274.5	2838
5	56	3718.3	3060.5
5	57	2535.3	2674
5	58	3905.3	3061.1
5	59	2960.2	2744.7
5	60	2859.8	3861.2
5	61	2857.2	3867.9
5	62	2760.2	3609.5
5	63	3036	3933
5	64	2967.1	5133.7
5	65	3098.9	3881.8
5	66	4006.3	4102.8
5	67	2475.4	2829.4
5	68	4176.7	3248.9
5	69	4240.4	3277.9
5	70	3637.3	4415.6
5	71	4025.2	3903.7
5	72	2749.6	3375.3
6	1	4290.2	4494.1
6	2	4424.5	3794.3
6	3	4434.2	3160.9
6	4	4599.1	1998.6
6	5	2191	2812.2
6	6	3169.5	4104.5
6	7	3536.7	2904.5
6	8	2813	3959.8
6	9	2332.9	2970
6	10	4873.5	2832.4
6	11	4218.9	3358.2
6	12	3769	2684
6	13	3454.9	2713.7
6	14	2451.6	2245
6	15	4060.2	3444.7
6	16	2713.4	3903.6
6	17	2375.2	2989.2
6	18	4032.2	1570.2
6	19	5505.6	2798.9
6	20	6664.7	3030.8
6	21	3036.1	4230.6
6	22	4065.9	2652.6
6	23	4056.3	2537.8
6	24	3843.5	3269.6
6	25	4357.4	3297.7
6	26	2404.7	3711.2
6	27	4894.6	3343.5
6	28	3239.9	4932.3
6	29	3038	3261.9
6	30	5183.2	4276.4
6	31	3829.8	4858.4
6	32	3357	5168.3
6	33	2981.2	3180.5
6	34	4314.2	3083.6
6	35	1914.3	3193.1
6	36	2687.5	2432.5
6	37	4654.5	3510.9
6	38	2383.9	5911.3
6	39	2359.4	3204.6
6	40	2701.8	1982.8
6	41	4836.7	6115.8
6	42	2811.8	4321.9
6	43	2099.3	3792.4
6	44	3359.4	2865.7
6	45	3862.7	3311.3
6	46	3409.6	3723.8
6	47	3292.3	3723.3
6	48	3314.7	4432.9
6	49	5252.8	3583.8
6	50	4164.2	3851.9
6	51	3124.6	3702
6	52	2966.9	3604
6	53	2856.4	5195.3
6	54	3922.3	3643.2
6	55	3245.2	3196.7
6	56	3018.8	3853
6	57	4321.4	5525.3
6	58	1946.7	3901.8
6	59	5146.5	3103.5
6	60	3447	3093
6	61	2982.9	3001
6	62	2357.8	3496.9
6	63	3685.1	2228.4
6	64	3168.6	2965.8
6	65	2274.1	4087.2
6	66	2826.5	3101.3
6	67	4728.3	5342.4
6	68	3049.2	2595.4
6	69	5288.7	3384.3
6	70	3456.4	2742.7
6	71	3724	5247.6
6	72	2612.7	2978.7
7	1	3459.2	4305
7	2	4192.4	2770.1
7	3	3535.7	3102.6
7	4	2937.6	3445
7	5	4106.2	4675.8
7	6	3141	4084.1
7	7	3257.6	3933.1
7	8	3204.6	3987.5
7	9	3333.4	3299.3
7	10	3640.6	3392.8
7	11	2419.1	3633.1
7	12	4234.1	3359
7	13	3511.8	3192.3
7	14	3693.8	3441
7	15	4277.8	2760.9
7	16	3139	2970.6
7	17	2989.3	2639.9
7	18	3033.4	3465.7
7	19	3348.3	3493.9
7	20	4040.6	2587.1
7	21	4967.5	2962
7	22	3541.5	4210.5
7	23	2700	3424.8
7	24	3432.3	3669.1
7	25	4141.2	4130
7	26	3147.6	3724.4
7	27	3057.9	4235.5
7	28	3376.3	3082.1
7	29	3977.6	4498.5
7	30	3315	3523.8
7	31	2805	3665.6
7	32	3513.5	3168.7
7	33	3917	3640.1
7	34	3982.5	4705.4
7	35	4479	3667.4
7	36	3319.8	3717.8
7	37	3143.6	2886.6
7	38	3622.2	4141.7
7	39	3790.1	4125.3
7	40	3161.1	3855.5
7	41	2879.5	3418.9
7	42	3852.5	3512.6
7	43	2496.8	2934.3
7	44	2354	3764.9
7	45	3973.9	2715.7
7	46	2942.2	4065.6
7	47	3496.5	3626.7
7	48	3366.6	3957.1
7	49	3265.9	4186.2
7	50	3669.4	4282.6
7	51	2910.8	2837.5
7	52	2999.1	1896.2
7	53	2467.7	3031.3
7	54	2964.6	3508.8
7	55	4203.7	2549.7
7	56	3080.3	3969.3
7	57	3745.8	3886
7	58	2798	2929.3
7	59	3456.6	3092.1
7	60	2833.5	4812.6
7	61	3533.7	3710.5
7	62	4017.7	3156.3
7	63	4250.6	4870.1
7	64	3777.6	3994.6
7	65	3869.7	2288.4
7	66	3548.4	4375.5
7	67	3209.6	3436.9
7	68	4145.3	4512
7	69	3360.1	3015.2
7	70	4203.7	3982.2
7	71	3480.1	2971.1
7	72	2890.8	4717.8
8	1	2436.6	1532.9
8	2	2702.9	NA
8	3	3421	1712.4
8	4	2767.7	1406.8
8	5	2276.8	1824.1
8	6	2629.5	1418.1
8	7	2839.2	863.9
8	8	2472	1487.1
8	9	2374.9	1395
8	10	2519	1233.7
8	11	2398.1	1444
8	12	2366.3	1344.4
8	13	2504.2	1647.1
8	14	2491.2	1327.4
8	15	2678.8	1427.7
8	16	2434.4	1632.5
8	17	2415.5	1492.5
8	18	2360.4	945.7
8	19	2385.1	1126.1
8	20	2402.3	879.7
8	21	2284.6	1060.4
8	22	2300.9	1613.5
8	23	3077.2	842.4
8	24	2407	835.4
8	25	2596.6	1493.4
8	26	2725.8	1919.9
8	27	2408.1	1308.6
8	28	2572.9	1523
8	29	3786.6	1474
8	30	2811	1074
8	31	2819.7	1555.6
8	32	2379.7	869.6
8	33	3196.8	1894.5
8	34	2482.8	1472.8
8	35	2426.7	1497.9
8	36	2470	1215.9
8	37	2463.5	1672.8
8	38	3523.6	876.1
8	39	2698.7	1815.7
8	40	2266.4	1315
8	41	2435.5	1358.9
8	42	2566.3	1102.6
8	43	2694.7	NA
8	44	2666.4	1649.6
8	45	3217.4	1914.8
8	46	2381.7	2135.9
8	47	2846.5	1493.9
8	48	2785	1273.2
8	49	2657.9	1058.9
8	50	2369.8	826.2
8	51	2456.9	NA
8	52	2655.3	1395.4
8	53	2225	NA
8	54	2562.2	1220.3
8	55	2947.9	1458
8	56	2396.2	1433.9
8	57	2665	1336.5
8	58	2745.6	1400.3
8	59	2779.6	1161
8	60	3079.3	1927.8
8	61	2316.2	1197.8
8	62	2699.3	1331.6
8	63	2297.5	1400.5
8	64	2388.6	1565.7
8	65	2686.3	1146.8
8	66	2331.3	1067.1
8	67	3013	1832.9
8	68	2588.3	1573.2
8	69	2508.8	1151.1
8	70	2314.4	1363.4
8	71	3297.1	1666.7
8	72	2432.3	1242.3
9	1	3691.7	2699.3
9	2	4253.3	3252.6
9	3	3722.2	4121.9
9	4	2821.1	3480.1
9	5	3893.7	3890.6
9	6	3763.5	4224.6
9	7	3992.2	2655.5
9	8	4736.1	3477.7
9	9	4758	3653.5
9	10	4223.6	2794.8
9	11	4156.7	3978.1
9	12	3195.7	3665.3
9	13	4209.5	3218.5
9	14	4554.8	4245
9	15	4329.3	3493.1
9	16	4306.1	3176.9
9	17	2783	3308.3
9	18	4012.8	3112.3
9	19	3140.4	3068
9	20	4048.4	3802.1
9	21	4294.8	3900.8
9	22	2025.1	3357.3
9	23	4020.5	4264.7
9	24	5287.7	2678.4
9	25	4878.1	3704.1
9	26	3879.4	3287.3
9	27	4811.6	3161.2
9	28	3395.9	3477
9	29	3800.6	5934.6
9	30	3537.5	3830.4
9	31	3307.2	3236.4
9	32	4676.5	3079.8
9	33	3255.9	3188.7
9	34	3553.7	NA
9	35	3126.4	3018.5
9	36	3682.3	3826
9	37	3826.5	4560.2
9	38	2260.4	3588.5
9	39	4886.2	3564.8
9	40	3970.2	2725.3
9	41	4190.9	3135.7
9	42	4055.1	3045.9
9	43	3554.7	NA
9	44	3617.7	3849.7
9	45	3987.3	3432.6
9	46	3570.5	3239.6
9	47	4653.9	4019.3
9	48	3874.5	2761.6
9	49	4063.8	3164.8
9	50	4283.3	4508.9
9	51	4500.6	3593.6
9	52	4520.8	3845.4
9	53	826.9	3760.6
9	54	4224.9	2641
9	55	3922.7	2876.5
9	56	3271.7	NA
9	57	4697	4582.8
9	58	4784.2	3058.1
9	59	3077.1	4226.4
9	60	4908.5	3272.2
9	61	6055.1	3835.7
9	62	3179.8	3279.1
9	63	3242.5	3327.9
9	64	3725.7	NA
9	65	3932	2617.6
9	66	4054.7	3568.6
9	67	5553.9	3256.6
9	68	6100	3845
9	69	3077.2	3062.4
9	70	3763.3	4961.8
9	71	3879.5	2842.3
9	72	5228.7	4018.8
10	1	2597.7	3734.6
10	2	4821.3	3174
10	3	3354	3298.8
10	4	5023.9	2277.3
10	5	4782.5	2903.8
10	6	5003.2	3819.5
10	7	4424.5	2147.1
10	8	3652.4	4234.3
10	9	4184.5	3126.9
10	10	4242.5	2245.9
10	11	4442	1759.1
10	12	5830.2	3459.4
10	13	5166.3	2319.4
10	14	4444	3494.5
10	15	4400.5	3611.7
10	16	4607.3	3350.4
10	17	5406.4	3568.8
10	18	4777.4	2570.1
10	19	4180.8	4196.3
10	20	2891.8	3010.2
10	21	3655.8	3200.1
10	22	3303.5	2296
10	23	4080.6	2301.6
10	24	4278.4	2972.5
10	25	3840.6	2209.4
10	26	4382.2	5393.3
10	27	5336.8	3135.2
10	28	4468.9	3828.5
10	29	4413.2	2519.7
10	30	4975.2	2145.6
10	31	5017.4	3212.2
10	32	4928.5	3833.7
10	33	5782.4	3658.1
10	34	4498	3064.2
10	35	NA	3822.6
10	36	3231	2332.1
10	37	4549.5	3680.9
10	38	4683.2	2941.9
10	39	4773.8	4328.7
10	40	4001.3	5127.3
10	41	4143.2	3608.9
10	42	5644	2242.9
10	43	4387.1	4152.6
10	44	4121.4	4070
10	45	3844.4	2560.8
10	46	5494.4	4473.3
10	47	3817.1	4954.8
10	48	5218	3484.9
10	49	5852.2	5179.6
10	50	2882.9	5069.3
10	51	4981.1	4000.7
10	52	2983.9	3460.1
10	53	3999.9	3515.9
10	54	4566.1	4971
10	55	4655.7	2345.1
10	56	4299.5	4318
10	57	4300.2	3861.8
10	58	3818.4	4888.6
10	59	4985.2	2249.2
10	60	3299.6	2658.9
10	61	5094.9	2258.3
10	62	2923.6	4546.8
10	63	5909.3	3183.2
10	64	2710.4	3965.4
10	65	5181.2	2931.9
10	66	3193.5	4372
10	67	5758.3	3004.9
10	68	4474.2	5419.5
10	69	2252.8	2673.3
10	70	3136.9	5347.4
10	71	1313.2	3951.1
10	72	6750.8	4176.1
11	1	4773.7	5336
11	2	3942.2	1076.7
11	3	2411.7	2238.1
11	4	1576.9	4079.5
11	5	2584.5	2310.9
11	6	3636.6	3193
11	7	2829.3	2360
11	8	3717.5	3057.3
11	9	2600.5	2314.5
11	10	3775.7	3048.4
11	11	1110.2	2291.1
11	12	4685.4	2575.8
11	13	3347.4	1761.2
11	14	3266.9	3678.9
11	15	3951.3	3472.9
11	16	3397.1	2575.8
11	17	NA	3037.5
11	18	1850.2	2337.2
11	19	3637.9	2880.2
11	20	4059.3	1886.9
11	21	3105.6	4950.8
11	22	2826.7	3112.3
11	23	2777	3429.9
11	24	2675.8	2315.1
11	25	4277.4	3147.8
11	26	2685.3	3106.6
11	27	3446	3142.6
11	28	2645.9	2437.8
11	29	2732.4	2300.7
11	30	3401.4	3082.2
11	31	2425.1	3461.3
11	32	2019.1	3480.6
11	33	3414	3410.4
11	34	2793.9	2858.5
11	35	1563.7	2638.5
11	36	2647.6	4413.7
11	37	2717.3	4238.3
11	38	2755.1	2586.1
11	39	2340.3	2835.1
11	40	2517.5	2314.4
11	41	2861.2	2602.9
11	42	2851.6	4045.7
11	43	3985	1501
11	44	2482.5	3283.1
11	45	NA	3436.6
11	46	4088.7	2662.2
11	47	3494.7	2388.7
11	48	2502.8	2816.9
11	49	2656.9	2908.2
11	50	5184.3	2762.1
11	51	2528.8	2627.6
11	52	2813.7	2286.4
11	53	3747.6	3560.6
11	54	4033	2877.3
11	55	2823.9	3053.9
11	56	2138.5	3013.1
11	57	1857.1	3375.8
11	58	2557.6	2682
11	59	3960	5006.4
11	60	3202.9	2929.8
11	61	2578.6	2684.1
11	62	3444.9	2999.5
11	63	3617.2	4399.2
11	64	2487.2	2534
11	65	2706.7	3206.8
11	66	2353.4	2829.1
11	67	3274.9	3426
11	68	3646.3	2675.3
11	69	2520.2	2663.7
11	70	2457.5	4320.2
11	71	3531.4	4161.7
11	72	3107	3588.8
12	1	3443.6	3079.1
12	2	2717.7	4354.2
12	3	4004.3	2818.4
12	4	3633.7	3179.7
12	5	2928.8	3886.5
12	6	5130.5	2993.7
12	7	3018.8	3196.4
12	8	3965.6	3499.8
12	9	3240.7	3535
12	10	3968.2	2597.9
12	11	5086.5	2550.2
12	12	2826.5	2805.9
12	13	3773.3	3433.6
12	14	4030	3512.6
12	15	3582.1	3613.3
12	16	3594.9	3834.2
12	17	3626.9	2806.2
12	18	3467.7	2783
12	19	3232.7	2829.3
12	20	3580.8	3115.5
12	21	4219	2923.5
12	22	3886.1	3198.1
12	23	3206.1	3760.3
12	24	2808.8	2884
12	25	3154	3406.9
12	26	3861	2533
12	27	4845.6	2595.5
12	28	1938	2502.2
12	29	3424.9	3583.4
12	30	5137.5	3808.8
12	31	5255.5	4714.1
12	32	3534.8	3538.8
12	33	2854.7	3394.7
12	34	3022.9	3133.5
12	35	4529.8	2814
12	36	3422.8	3750.7
12	37	3594.8	2654.1
12	38	3442.9	2416.4
12	39	4636.3	2775.8
12	40	4307.4	3069.4
12	41	4167.4	3640.5
12	42	3608.3	2822.2
12	43	2192.1	3077.9
12	44	4484.4	2979.7
12	45	3494.2	3594.5
12	46	4267.6	4018.3
12	47	3230.8	3246.6
12	48	2640.7	3294.1
12	49	3767.4	5029.6
12	50	4202.5	2672.7
12	51	3618.5	2881.3
12	52	4328.1	2550.4
12	53	3076.4	2636
12	54	4415.8	3046.9
12	55	2232.4	2985.4
12	56	3896.6	2916
12	57	4032.6	3396.3
12	58	3506.8	3119.6
12	59	5220.8	3030.2
12	60	3400.7	2495.9
12	61	3889.6	3532.8
12	62	3834.7	3677.1
12	63	4025.2	3151.1
12	64	4314.8	2631.5
12	65	4321.3	3076.3
12	66	4169	2513.8
12	67	1873.6	2700.8
12	68	3011.9	2641
12	69	5292.6	2471.6
12	70	4309.8	3466.3
12	71	3779.2	3367.7
12	72	4232.9	2763.9
13	1	NA	2236.5
13	2	1680.5	1047.6
13	3	1128.9	1651
13	4	1721.2	2026
13	5	1467.2	2177.3
13	6	1726.3	1602.1
13	7	1277.5	1018.6
13	8	1111.3	1852.7
13	9	1338.9	1356.2
13	10	1895.2	2131.7
13	11	2004.5	1801.3
13	12	1014	1695.5
13	13	1728.2	2470.9
13	14	1576	1541.1
13	15	1607.5	1548.3
13	16	1900.6	2630
13	17	1172.5	1683.7
13	18	803.3	754.4
13	19	2253.5	1481.1
13	20	1782.7	906.7
13	21	1785.4	1141.8
13	22	1522.5	879.7
13	23	2088.7	1756.4
13	24	1670.9	868.4
13	25	1728.6	1850.9
13	26	1461.1	1834.6
13	27	1752.5	1613.8
13	28	1482.1	2044.3
13	29	1727.6	2096.5
13	30	1565.8	1493.6
13	31	1652.8	1504.7
13	32	2250.7	1856.7
13	33	1022.5	2083
13	34	2027.7	1932.6
13	35	1065.9	1912.6
13	36	1334.4	1369.7
13	37	1400.4	1982.8
13	38	1707.4	1007
13	39	1205	1442.6
13	40	1298.3	2114.6
13	41	1562.6	1354.7
13	42	2026.9	2524.4
13	43	926.2	2067.6
13	44	1947.8	1674
13	45	2078.8	1537.8
13	46	1789.3	1562.8
13	47	948.1	2137.9
13	48	2085.9	1605
13	49	2266.4	1994.1
13	50	1535.8	1346.6
13	51	2131.6	1163.9
13	52	1136.6	1822.2
13	53	1822.1	2146.6
13	54	1632	1290.9
13	55	1674.2	1627.3
13	56	1394.7	2077.4
13	57	1025.3	2126.7
13	58	1457	1624.7
13	59	764.5	2224.5
13	60	1785.7	2079
13	61	1949.8	2237.7
13	62	2355.3	1240
13	63	1641.4	1803.6
13	64	1937.2	1552.4
13	65	1066	1790.8
13	66	2320.6	1116.3
13	67	1217	2936.2
13	68	1740.3	1330.5
13	69	1802	1630.6
13	70	1805.5	2874.7
13	71	1751.3	1566.7
13	72	2064.8	1145.5
14	1	2374.2	2289.5
14	2	2328.8	2305.1
14	3	2838.8	4178.2
14	4	2148.5	2929.3
14	5	2474.2	4019.5
14	6	2226.4	3761.5
14	7	3692.1	2313
14	8	3086.5	2878.8
14	9	1871	3619.3
14	10	2803.7	2790.2
14	11	2474.5	4886.9
14	12	2281.8	3224.7
14	13	3237.2	2265.2
14	14	3514.3	2218.2
14	15	2247.8	2979
14	16	3683.7	2931.7
14	17	1946.5	4003
14	18	2747.6	4492.7
14	19	3923.4	3649.9
14	20	4092.4	2819.2
14	21	3044.7	3387
14	22	3707.5	2753.8
14	23	3561.2	2310.4
14	24	2192.2	4094.2
14	25	4080	3681.9
14	26	3908.5	3384.3
14	27	2137.4	2093.3
14	28	3885.8	4237.6
14	29	2381	2451.4
14	30	3524	4400.6
14	31	2736.3	4303.4
14	32	3821	3378.5
14	33	4411.4	3959.7
14	34	2549.8	2658
14	35	3968.9	4288.2
14	36	2316.3	3645
14	37	3350.9	4052.6
14	38	2972.2	3179.6
14	39	2469.3	3489.7
14	40	4222.5	3778.7
14	41	2036.8	2600
14	42	2387.3	3616.4
14	43	3245.4	3164.8
14	44	3170.2	3222.4
14	45	2301.1	3258.7
14	46	2341.1	3634.1
14	47	3036.8	3548.4
14	48	3076.8	2925.9
14	49	3713.7	3185.8
14	50	2768.9	3378.5
14	51	1731.5	2219.2
14	52	3065.7	3732.9
14	53	3959.1	4435.2
14	54	3789.8	3624.5
14	55	3135.6	4954.6
14	56	3257.8	2342.3
14	57	4776.5	3654.8
14	58	2775.4	1916.3
14	59	3150.1	3986.6
14	60	3898.2	3283.1
14	61	2317.2	3135.9
14	62	2292.7	2259.4
14	63	4002.4	2952.7
14	64	2984	2932.9
14	65	2299.9	3053.7
14	66	2234.9	4305.2
14	67	2324	3333.6
14	68	3290.5	2773.4
14	69	3509.6	3531.3
14	70	2203.8	2618.6
14	71	2926.1	3168.6
14	72	3593	4000.1
15	1	2822.7	3492.3
15	2	2874.5	2720.4
15	3	3161.9	3361.8
15	4	2741.2	2846.5
15	5	3189.1	1597.3
15	6	4242.7	2800.6
15	7	3089.5	919.2
15	8	3159.1	2467.2
15	9	2611.4	2524.5
15	10	3327.5	2868.4
15	11	3129.3	3307.7
15	12	2820.1	2944
15	13	3073	2832.5
15	14	2369.4	3358.6
15	15	2980.7	2625.6
15	16	3652	2929.3
15	17	2748.1	3528.4
15	18	2955.1	1504.4
15	19	3249.5	3202.1
15	20	3025.9	3176.3
15	21	2488.1	3594.5
15	22	2915.5	3225.1
15	23	2628	3190.1
15	24	2628.2	3123.6
15	25	2967.1	2834.8
15	26	3426.1	2887.2
15	27	3359.4	3721.9
15	28	3318.6	3162.2
15	29	2659	2776.9
15	30	3694.9	3167.9
15	31	2717.2	3182.5
15	32	2787.5	3066.1
15	33	2630.7	2877.2
15	34	3625.6	3000.4
15	35	2777.6	3275.6
15	36	2693.6	2769.9
15	37	4058.3	3005.4
15	38	3221.8	2623.3
15	39	3322.8	3318.3
15	40	2878.9	3469.4
15	41	3025.3	3204.8
15	42	2855.8	3167.8
15	43	2511.8	1947.5
15	44	3662.8	2781.8
15	45	2966.6	3079.1
15	46	3654.7	2803.6
15	47	3212.6	3720.3
15	48	2731.6	3193.8
15	49	3153.2	3022.8
15	50	4020.3	3316.7
15	51	3142.9	2835.8
15	52	3431.6	2796.7
15	53	2738.2	2570.4
15	54	2938.2	1903.9
15	55	3593.9	3534.6
15	56	3107.4	3434.5
15	57	3426.6	3273.3
15	58	2993.4	2952.4
15	59	2904.9	3088.4
15	60	2766.8	2474.7
15	61	3668	3318.7
15	62	2872.5	3415.2
15	63	3266	3023.7
15	64	3416.4	2867.2
15	65	2695.8	3411.7
15	66	3539.6	2683.7
15	67	3792.5	3115.6
15	68	4278	2790.9
15	69	3316.7	2546.9
15	70	2781.5	2998.6
15	71	3128.3	3193.1
15	72	3578.2	2605.2
16	1	4730.1	4387
16	2	3491.4	3651.8
16	3	3398.3	2826.7
16	4	4948.5	3921.6
16	5	4919	2613.6
16	6	4134.4	5694.3
16	7	4175.4	2332.3
16	8	4002.8	4216.9
16	9	3308.1	2134.8
16	10	3878.4	6061.2
16	11	4154.1	3814.5
16	12	4811.1	3292.1
16	13	4707.8	2818.4
16	14	5158.4	3617.1
16	15	4002.2	2870.2
16	16	4832.3	4543.1
16	17	5739	4148.1
16	18	3605.3	2856.5
16	19	5237.9	5676.1
16	20	3499.2	NA
16	21	3652.9	3512.5
16	22	2915.4	2823.6
16	23	3901.7	3195.5
16	24	4017	5578.9
16	25	3698.8	6011.1
16	26	5075.7	4440.6
16	27	3371.5	3408.6
16	28	3408.8	3711.8
16	29	4839.3	2922
16	30	3478.4	3644.3
16	31	3577.7	4195.9
16	32	3665	4004.4
16	33	3912.2	4287.5
16	34	6275.7	3340.5
16	35	3719.6	3942.3
16	36	3793.3	4376
16	37	4835.2	3364.8
16	38	3546.4	2790.6
16	39	4381.8	4274.6
16	40	4320	4276.2
16	41	3379.2	3216.9
16	42	3305.6	2397.1
16	43	3251.4	4435.2
16	44	3078.4	3267.8
16	45	5113.2	3983.8
16	46	3874.3	2685.8
16	47	3436.7	4028.6
16	48	3723.4	2934.7
16	49	6147.9	5045.5
16	50	3987.5	4489.7
16	51	3249.5	2788.2
16	52	5117.1	3245
16	53	2889.2	3727.9
16	54	3772.6	3288
16	55	4175.6	5255.7
16	56	5130.7	4744.9
16	57	3564.9	2825.9
16	58	5455	3026.1
16	59	3760.2	3792.1
16	60	3780.3	4571.7
16	61	6730.5	991.2
16	62	4381.6	3686.3
16	63	4875.4	3529.9
16	64	4585.7	1912.8
16	65	3528.3	4721.5
16	66	3775.2	5921.3
16	67	3538.1	3969.3
16	68	5325.7	4320
16	69	2317.6	2901.7
16	70	3097.9	4421.9
16	71	4244	5033.5
16	72	4823.1	4525
17	1	4991.8	3664.7
17	2	3461.2	3402.3
17	3	3335.5	4433.4
17	4	4791.7	2853.5
17	5	2246.6	6076.5
17	6	2212.2	4774.9
17	7	3133	1105
17	8	2866.2	3914
17	9	4014	2642.7
17	10	4565.4	6110.6
17	11	2808.8	3477.3
17	12	3494.8	2302.8
17	13	2547.2	3533.2
17	14	3260.1	2501.3
17	15	5451.1	2236.3
17	16	6136.4	3255
17	17	3284.5	4381.9
17	18	5012.3	1249.2
17	19	5276.5	3937.8
17	20	3964.6	3623.3
17	21	NA	4312.3
17	22	1630.2	3641.7
17	23	2431.8	5112.4
17	24	4273.2	2162.5
17	25	4083.3	3360.3
17	26	4908	3684.2
17	27	4876.1	3694.8
17	28	2331.3	4947.2
17	29	3939.2	4286
17	30	4352.6	3260.4
17	31	4660.4	2838.9
17	32	5104.2	5160.6
17	33	5255	5669.6
17	34	2629	3721.3
17	35	NA	4252.4
17	36	4001.9	3873.5
17	37	3170	4249.7
17	38	3754.7	4386.2
17	39	2824.5	4125.2
17	40	4527.3	3245.2
17	41	2428.2	2884.3
17	42	8181.3	3478.5
17	43	5957.7	1966.9
17	44	2649	4260.8
17	45	4541.6	2260.7
17	46	3946.2	2227
17	47	3021.8	6123.8
17	48	5918.4	3747
17	49	5017.8	4323.8
17	50	6930	3691.1
17	51	2260.6	4276
17	52	3423.3	3940.9
17	53	3893.2	4036.6
17	54	4598.2	3246
17	55	2703.1	3911.3
17	56	NA	3845
17	57	4664	6680.4
17	58	4380.3	4041.9
17	59	4385.4	3005.6
17	60	2761.1	5005.4
17	61	2338.8	4665.8
17	62	NA	3811.9
17	63	6103.2	1834.3
17	64	5493.5	3863.7
17	65	5378	3904.3
17	66	5789	3850.5
17	67	3227.3	4100.2
17	68	3374.4	3654.3
17	69	4797.7	3766.4
17	70	8451.4	3355.4
17	71	2878	1787.2
17	72	3150.7	3385.6
18	1	2931.7	3757.8
18	2	2468	3054
18	3	2018.7	3601.8
18	4	2692.8	1935
18	5	2974.6	NA
18	6	3072	NA
18	7	2778.6	2641.9
18	8	3522.1	NA
18	9	3598.4	3866.8
18	10	2694.6	NA
18	11	3349.2	NA
18	12	3609.9	3163.3
18	13	2713.6	3065.7
18	14	4140.8	2746.1
18	15	3739	3879.2
18	16	3526.6	2950.4
18	17	3232.8	NA
18	18	2585.8	2592.5
18	19	3337.4	4090.1
18	20	2465.3	3345.7
18	21	3135.8	2836.7
18	22	3137.3	3189.9
18	23	2901.1	2433.7
18	24	2498.7	2541
18	25	3594	3200.6
18	26	3611.1	NA
18	27	2619.1	3139
18	28	3100.8	3372
18	29	3121.7	2693.6
18	30	2926	2806.4
18	31	3806.4	2750
18	32	3266.7	3353.6
18	33	3179.1	3338.9
18	34	3047	3639.3
18	35	2689.6	2618.7
18	36	3556.3	NA
18	37	2492.3	2727.9
18	38	2472.7	2316.1
18	39	4070.9	2904.3
18	40	3013.1	2693.7
18	41	2984.3	NA
18	42	2800.5	NA
18	43	2999.2	2946.7
18	44	3186.3	NA
18	45	3392.3	NA
18	46	3493	3072
18	47	3204	NA
18	48	3511.3	3284.2
18	49	2902.2	3162.3
18	50	3611.4	2922.3
18	51	2753.5	3517.2
18	52	2722.5	3388.9
18	53	2968.9	3285
18	54	2901	2608.7
18	55	2857	3038.2
18	56	2881.1	3009.6
18	57	2843.7	2613.3
18	58	3333.8	3220.7
18	59	3942.2	2827.8
18	60	3005.2	NA
18	61	3051.8	3579.8
18	62	3029.7	2982.7
18	63	3187.1	3368.2
18	64	3243.8	NA
18	65	3633.8	3033.6
18	66	3100	3088.5
18	67	3429.1	2786.3
18	68	3561.2	3271.9
18	69	2336.8	3053.3
18	70	3397.4	3263.3
18	71	3608.9	2649.1
18	72	3360.9	3310.1
19	1	2766.5	2907.4
19	2	2717.6	2704.3
19	3	2509.8	2499.9
19	4	2622.7	2633.1
19	5	2547	2737.9
19	6	3015.4	2551.8
19	7	3233.5	2749.1
19	8	3110.2	2511.6
19	9	2560	2717
19	10	3486.3	2534.7
19	11	2851.6	3083.4
19	12	3194.2	3295.2
19	13	3679.6	2506.2
19	14	2375.4	2670.7
19	15	2612.2	2733.6
19	16	3106.3	3016.8
19	17	2342.9	2579.9
19	18	2400.7	2716.8
19	19	2579.7	2715.1
19	20	2324.5	1198.2
19	21	3139	1892.2
19	22	2808.4	3224.1
19	23	2379.7	2921.9
19	24	3267.5	2958.1
19	25	2526.1	2568.5
19	26	2834.6	2805.2
19	27	2768	2392.6
19	28	3391.7	2689.7
19	29	2477.2	2640.6
19	30	2966.7	3076.1
19	31	3346.1	3228.5
19	32	2993.9	3358.4
19	33	2696.7	3342.9
19	34	2616.9	3413.6
19	35	2700.8	2640.1
19	36	3389	3363.7
19	37	2303.9	2610.1
19	38	3081.6	3509.3
19	39	2899.9	2476.5
19	40	2917	3382.5
19	41	2242.7	2777.4
19	42	2638.5	2684.6
19	43	1505.8	2530
19	44	2573.7	3495
19	45	2912.3	2884
19	46	3008.3	2636.9
19	47	2861.7	3245.1
19	48	3073.2	3719.3
19	49	2874.2	2002.2
19	50	2660.9	2902.7
19	51	2534.7	2535.8
19	52	2933.8	2815.2
19	53	2436	2777.3
19	54	2508.7	2745.7
19	55	2903.7	2983.6
19	56	2697.2	2621
19	57	2689.7	2871.5
19	58	2940.1	2755.2
19	59	2560.8	2921.9
19	60	2401.2	3160
19	61	2916.9	2635.9
19	62	2935.1	2270
19	63	2626.5	3407
19	64	2647.3	2475.9
19	65	2742	3126.9
19	66	2257	2869.2
19	67	2862.6	3018.6
19	68	2469.6	3012.7
19	69	2653.9	2677.2
19	70	2301.4	2631.3
19	71	3064.5	2944.6
19	72	2512.1	2820.7
20	1	2658.7	3812.8
20	2	3520.8	3461.1
20	3	4633.7	3538.5
20	4	3806.8	2237.7
20	5	3494.7	2641.4
20	6	3277.8	2899.9
20	7	5994.4	3200.2
20	8	4938.2	4359
20	9	2648.1	3426.4
20	10	4402.4	3350.7
20	11	3914.9	4151.4
20	12	2495.5	2714.5
20	13	4724.6	2861.8
20	14	3873.8	4610.4
20	15	3336.1	2282.5
20	16	5757.1	2265.5
20	17	4955.2	2734.5
20	18	4608.5	3951.7
20	19	5947.9	3164.1
20	20	2688	2358.1
20	21	4122	2776.7
20	22	3679	2348.6
20	23	NA	3410.1
20	24	4563.4	1622.6
20	25	3447.5	2295
20	26	NA	2909
20	27	3087.8	4218.9
20	28	2750.2	2708.8
20	29	NA	2803.4
20	30	3692.2	2460
20	31	NA	3028.1
20	32	2546.7	4728
20	33	3689.3	2379.6
20	34	NA	2491.7
20	35	2471.8	2408.4
20	36	4096	2704.3
20	37	4624	3071.4
20	38	2536.5	2464.4
20	39	3082.8	2349.7
20	40	2416	3500
20	41	4198.4	2267.4
20	42	3958.3	2980.4
20	43	3277.9	2754.8
20	44	3121.7	3268.1
20	45	NA	2412.4
20	46	3892	2670.7
20	47	4453.1	3532.9
20	48	4637	3075.9
20	49	7150.4	2751
20	50	3725.2	2254.7
20	51	3156.7	3519.1
20	52	3922.9	2362.4
20	53	4952.4	2478
20	54	3810.7	4081
20	55	2319.4	3241.3
20	56	6237.9	2955.5
20	57	4696.4	3338
20	58	3111.8	2451.3
20	59	2382.4	2544.8
20	60	5169.7	2379.8
20	61	3384.4	1488.7
20	62	2457.2	2542
20	63	3349.8	2524.8
20	64	1946.5	2296.2
20	65	3345.4	2922.2
20	66	3518.8	2348.7
20	67	3970.1	2240.2
20	68	5138	333.5
20	69	2903.9	3073.9
20	70	3343.4	4698.2
20	71	3649.9	2741.2
20	72	2801.5	2391.1
21	1	2880.2	1693.9
21	2	1777	2267.8
21	3	2999	2874.5
21	4	2533.5	2569.9
21	5	2712.8	2886.1
21	6	3001.5	2434.8
21	7	3123.8	3386.8
21	8	3647.1	3130.1
21	9	2175.6	1361.5
21	10	2467.4	3231.7
21	11	2471.7	2256.4
21	12	2848.8	2353.9
21	13	2894.5	2769.4
21	14	2547.6	2424.8
21	15	2558.5	2266.3
21	16	3198.2	2529.6
21	17	4004.1	1691.8
21	18	2868.4	2457.8
21	19	4511.3	2327.4
21	20	2843	2363.4
21	21	2792.2	2220.1
21	22	2439.2	2035.1
21	23	3069.8	1713.8
21	24	2612.2	2403.5
21	25	3202.1	3088.2
21	26	2566.7	3098.9
21	27	3087.1	2882.2
21	28	2221.6	4611
21	29	2675.2	3488.6
21	30	3032.1	2177.2
21	31	2467.9	3446.3
21	32	2804.2	3308.4
21	33	3282.5	2518.8
21	34	2944.1	2273
21	35	2772.5	2063.5
21	36	2904.5	2330.2
21	37	2776	2466.1
21	38	2585.3	3654.9
21	39	2189.8	2450.1
21	40	2510.9	2847.1
21	41	3596.5	3239
21	42	2669	1920.4
21	43	4051.1	1925.6
21	44	3221.9	1697.7
21	45	2315.2	2534.1
21	46	2366.4	2527
21	47	2601.5	2210.1
21	48	3044.2	1543.2
21	49	3394.1	3528.4
21	50	3608	1757.6
21	51	2323.9	1710.8
21	52	2623	2746
21	53	2784.5	3083.6
21	54	2436.8	2928
21	55	4145.7	3390.4
21	56	2758.2	2874.9
21	57	2739.3	2262.9
21	58	2513.9	2011.2
21	59	2410.9	2475.4
21	60	4158.7	3107.4
21	61	2755.7	1927.5
21	62	1651.6	2293.4
21	63	2533	1683.6
21	64	2739	2942.4
21	65	2474	2295.4
21	66	3699.6	2972.7
21	67	3229.8	2215.3
21	68	2613.1	3844.9
21	69	1389.4	1482.4
21	70	2522.1	2327.4
21	71	2442.5	4057.4
21	72	2766.7	1336.9
22	1	3503.9	4104.5
22	2	2554.7	2604.1
22	3	2935.8	2721.4
22	4	2683.2	2554.4
22	5	2757	2558.1
22	6	2387.4	2834.1
22	7	3151.2	2624.1
22	8	3018.4	2599.4
22	9	2529.9	2844.3
22	10	3701.9	3340.5
22	11	3040.3	2410.7
22	12	2774.1	2897.7
22	13	2723.3	2578.7
22	14	NA	4187.4
22	15	2364.5	3182.3
22	16	2715.6	2568.9
22	17	2277.6	3157.1
22	18	2669.2	3484.9
22	19	2578.9	3469.4
22	20	3179.4	2702.9
22	21	3091.1	2711
22	22	2552.5	2533
22	23	2421.2	3166.3
22	24	3043.6	2980
22	25	3491.9	2995.2
22	26	2718.5	3514.4
22	27	2701.3	2845.2
22	28	2735.1	2860
22	29	2737.8	3054.3
22	30	2747.8	2992.1
22	31	3067.8	2621.7
22	32	2574.8	2516.6
22	33	2514.9	3331.6
22	34	2954.8	2663.9
22	35	2730	2635.9
22	36	2856.5	3474.2
22	37	3107.1	2463.8
22	38	2924.7	3164
22	39	3218.5	3031
22	40	3048	3268.2
22	41	2699.5	2809.2
22	42	2421.8	2942.7
22	43	2657.7	2848.4
22	44	2356.5	3908.1
22	45	2396.7	2820.9
22	46	3110.3	3282
22	47	3508.2	2531.2
22	48	2626.4	2420.1
22	49	3080.3	2708
22	50	2814.2	2818.6
22	51	2663.6	2717.6
22	52	2662.9	2636.9
22	53	2946	3036.1
22	54	3753.9	3027.7
22	55	2607.2	2448.5
22	56	2646.6	2598.4
22	57	2805.4	2387
22	58	2652.1	2983.2
22	59	NA	4462.3
22	60	2654	2566.2
22	61	2488.4	2696
22	62	2865.7	2622.6
22	63	3051.7	2509
22	64	2912.7	1267.3
22	65	2734.3	3232.4
22	66	2480.7	3022.8
22	67	2740.7	3779
22	68	2485.4	2989.5
22	69	2555.4	2738.2
22	70	2811.4	3516
22	71	3219.2	2831.6
22	72	2398.3	3038.3
24	1	2989.4	3459
24	2	3888.1	4075.9
24	3	3318.3	4587
24	4	2627.5	2775.2
24	5	3274.8	1921
24	6	1616	3852.1
24	7	4376	3924
24	8	3688.7	3986.5
24	9	2685.8	1714.6
24	10	4061.6	4178.7
24	11	4121.3	3631.6
24	12	3029.8	3838.7
24	13	4147.7	2318.4
24	14	3512.4	4841.9
24	15	3673.9	5029.2
24	16	2863.9	4774.5
24	17	4482.9	4350.2
24	18	3568.5	3567.2
24	19	3042	3393.6
24	20	2897.5	3875.4
24	21	3251.1	4465.6
24	22	1626.7	3292.8
24	23	3759.5	3592.6
24	24	3296.2	3245.1
24	25	3889.3	3240.5
24	26	3715.6	5056.9
24	27	4514.1	4121.2
24	28	2200.7	3501
24	29	4654.3	2805.3
24	30	1453.8	4156.5
24	31	3330	3083.1
24	32	3521	3563.5
24	33	2936.7	3531
24	34	3700.8	3098.2
24	35	2021.1	3668.9
24	36	3402.7	3331.5
24	37	3573.6	3871.3
24	38	2919.4	3179.9
24	39	2339.1	2280.2
24	40	5425.7	3351.9
24	41	2009.1	2255.5
24	42	2864.5	3264.9
24	43	2912	3178.9
24	44	3322.3	3604.4
24	45	1194.9	3432.7
24	46	3164.2	4291.4
24	47	3352.5	4557.1
24	48	4313.5	2890.8
24	49	1566.9	3349.3
24	50	3167.8	5592.5
24	51	3712.7	6013.2
24	52	3497.4	3417.7
24	53	3230.6	3667.4
24	54	2311.4	3369.5
24	55	2822.5	4108.6
24	56	3169.9	3734
24	57	3823.2	2310.9
24	58	2607.5	4308.3
24	59	2217.3	3757.9
24	60	3431.3	4957.5
24	61	2461.6	3031.5
24	62	2860.3	3058.1
24	63	1666.9	2856.7
24	64	3905.9	3766.9
24	65	4620.1	3517.3
24	66	3919.4	4115.7
24	67	2209	3471.8
24	68	2616.3	3177
24	69	2238.5	2118.8
24	70	2036.3	4247.6
24	71	2896.9	4754.9
24	72	3243.5	3739.6
25	1	3655.6	3448.7
25	2	5145.3	4179.8
25	3	5249.2	4636.8
25	4	3532.3	2364
25	5	6637	5384.3
25	6	3469.7	4429.4
25	7	7318.1	3620.3
25	8	4300.9	3697.2
25	9	6678.7	3987.1
25	10	4742.5	6179.5
25	11	4193.2	2938.5
25	12	6123.4	5478.5
25	13	3688	6262.5
25	14	4373.7	6391.8
25	15	4572.7	4974.1
25	16	6838.4	4079.3
25	17	3537.2	3965.9
25	18	6229.4	3681.3
25	19	3172.9	5766
25	20	4435.7	6514
25	21	4745.4	4245.9
25	22	4306	3675
25	23	3770.1	4757
25	24	3853.5	4394.8
25	25	8176.8	5137
25	26	4180.1	3433.7
25	27	5359	6107.6
25	28	5794.3	5565.8
25	29	6359.4	4689.7
25	30	5561.6	6442.1
25	31	8709.7	3568.9
25	32	4030.6	5404.4
25	33	3827	5921.2
25	34	5849.9	6917.4
25	35	5679.6	3054.2
25	36	3165.6	3489.6
25	37	4691.3	4523.3
25	38	4400.9	4191.8
25	39	3162.2	3431.7
25	40	4737.9	2954.3
25	41	2985.1	4727.8
25	42	4556.3	3685.9
25	43	3286.3	7592.6
25	44	2992.6	2868.7
25	45	6524.3	5458.2
25	46	3257.6	4941
25	47	5097.9	4719.6
25	48	4976.6	4107.2
25	49	5221.6	7108
25	50	6094.2	4403.7
25	51	7180.2	3425
25	52	6115.2	4856
25	53	4724.4	6876.5
25	54	3862.6	3623
25	55	4389.1	4644.3
25	56	4527.4	5390.7
25	57	3870.1	4099.8
25	58	3462.7	4538.5
25	59	5310.7	7594.4
25	60	3498.9	6392.2
25	61	3460.5	3294.2
25	62	5777.5	3815.8
25	63	6687.4	4009.4
25	64	7138.3	4900.6
25	65	5497.6	4965.5
25	66	4914.9	3655.1
25	67	3194.2	4371
25	68	4499.3	5048.7
25	69	6373.9	6899.7
25	70	6106.8	4058.5
25	71	5462.8	4664.7
25	72	6762.8	4358.2
